# Supplementary material for: 1-Tosyl-2-[(1-tosyl-1H-benzimidazol-2-yl)methyl­sulfanyl]-1H-benzimidazole
Source: Acta Crystallogr Sect E Struct Rep Online. 2011 Apr 7;67(Pt 5):o1043. doi: 10.1107/S1600536811011822 (PMC3089064; doi:10.1107/S1600536811011822)
Supplement: Supplementary file 1 [file e-67-o1043-sup1.cif]

##############################################################################
#                                                                            #
# This CIF contains the data in a paper accepted for publication in          #
# Acta Crystallographica Section E. It conforms to the requirements of       #
# Notes for Authors for Acta Crystallographica Section E, and has been       #
# peer reviewed under the auspices of the IUCr Commission on Journals.       #
#                                                                            #
# Full details of the Crystallographic Information File format               #
# are given in the paper "The Crystallographic Information File (CIF):       #
# a New Standard Archive File for Crystallography" by S. R. Hall, F. H.      #
# Allen and I. D. Brown [Acta Cryst. (1991), A47, 655-685].                  #
#                                                                            #
# The current version of the core CIF dictionary is obtainable from          #
# ftp://ftp.iucr.org/pub/cif_core.dic.                                       #
#                                                                            #
# Software is freely available for graphical display of the structure(s)     #
# in this CIF. For information consult the CIF software page                 #
# http://www.iucr.org/resources/cif/software.                                #
#                                                                            #
# This file may be used for bona fide research purposes within the           #
# scientific community so long as proper attribution is given to the journal # 
# article from which it was obtained.                                        #
#                                                                            #
##############################################################################
data_I
_audit_creation_method     SHELXL-97
_chemical_name_systematic
;
1-Tosyl-2-[(1-tosyl-1<i>H</i>-benzimidazol-2-yl)methylsulfanyl]-1<i>H</i>-
benzimidazole
;
_chemical_name_common     ?
_chemical_formula_moiety     'C29 H24 N4 O4 S3'
_chemical_formula_sum     'C29 H24 N4 O4 S3'
_chemical_formula_iupac     'C29 H24 N4 O4 S3'
_chemical_formula_weight     588.70
_chemical_melting_point     ?
_symmetry_cell_setting     triclinic
_symmetry_space_group_name_H-M     'P -1'
_symmetry_space_group_name_Hall     '-P 1'
loop_
    _symmetry_equiv_pos_as_xyz
    'x, y, z'
    '-x, -y, -z'
_cell_length_a     8.2524(6)
_cell_length_b     13.5905(10)
_cell_length_c     13.8117(10)
_cell_angle_alpha     62.5191(8)
_cell_angle_beta     75.4090(9)
_cell_angle_gamma     85.9930(9)
_cell_volume     1327.99(17)
_cell_formula_units_Z     2
_cell_measurement_reflns_used     6545
_cell_measurement_theta_min     2.55
_cell_measurement_theta_max     29.63
_cell_measurement_temperature     100(2)
_exptl_crystal_description     block
_exptl_crystal_colour     colorless
_exptl_crystal_size_max     0.38
_exptl_crystal_size_mid     0.35
_exptl_crystal_size_min     0.21
_exptl_crystal_density_diffrn     1.472
_exptl_crystal_density_meas     ?
_exptl_crystal_density_method     'not measured'
_exptl_crystal_F_000     612
_exptl_absorpt_coefficient_mu     0.324
_exptl_absorpt_correction_type     multi-scan
_exptl_absorpt_process_details     '(SADABS; Sheldrick, 1996)'
_exptl_absorpt_correction_T_min     0.8867
_exptl_absorpt_correction_T_max     0.9350
_exptl_special_details
;
;
_diffrn_ambient_temperature     100(2)
_diffrn_radiation_type     MoK\a
_diffrn_radiation_wavelength     0.71073
_diffrn_radiation_source     'fine-focus sealed tube'
_diffrn_radiation_monochromator     graphite
_diffrn_measurement_device_type     'Bruker APEXII CCD'
_diffrn_measurement_method     '\f and \w scans'
_diffrn_detector_area_resol_mean     ?
_diffrn_reflns_number     8528
_diffrn_reflns_av_R_equivalents     0.0168
_diffrn_reflns_av_sigmaI/netI     0.0295
_diffrn_reflns_theta_min     2.55
_diffrn_reflns_theta_max     25.25
_diffrn_reflns_theta_full     25.25
_diffrn_measured_fraction_theta_max     0.991
_diffrn_measured_fraction_theta_full     0.991
_diffrn_reflns_limit_h_min     -9
_diffrn_reflns_limit_h_max     8
_diffrn_reflns_limit_k_min     -15
_diffrn_reflns_limit_k_max     16
_diffrn_reflns_limit_l_min     -16
_diffrn_reflns_limit_l_max     16
_refine_special_details
;
Refinement of <i>F</i>^2^ against ALL reflections. The weighted <i>R</i>-factor
<i>wR</i> and goodness of fit <i>S</i> are based on <i>F</i>^2^, conventional
<i>R</i>-factors <i>R</i> are based on <i>F</i>, with <i>F</i> set to zero for
negative <i>F</i>^2^. The threshold expression of <i>F</i>^2^ >
\s(<i>F</i>^2^) is used only for calculating <i>R</i>-factors(gt) <i>etc</i>.
and is not relevant to the choice of reflections for refinement.
<i>R</i>-factors based on <i>F</i>^2^ are statistically about twice as large
as those based on <i>F</i>, and <i>R</i>- factors based on ALL data will be
even larger.
;
_reflns_number_total     4762
_reflns_number_gt     4405
_reflns_threshold_expression     >2sigma(I)
_refine_ls_structure_factor_coef     Fsqd
_refine_ls_matrix_type     full
_refine_ls_R_factor_all     0.0422
_refine_ls_R_factor_gt     0.0387
_refine_ls_wR_factor_gt     0.1113
_refine_ls_wR_factor_ref     0.1171
_refine_ls_goodness_of_fit_ref     1.052
_refine_ls_restrained_S_all     1.054
_refine_ls_number_reflns     4762
_refine_ls_number_parameters     382
_refine_ls_number_restraints     4
_refine_ls_hydrogen_treatment     constr
_refine_ls_weighting_scheme     calc
_refine_ls_weighting_details
         'calc w=1/[\s^2^(Fo^2^)+(0.0548P)^2^+1.7481P] where P=(Fo^2^+2Fc^2^)/3'
_atom_sites_solution_hydrogens     geom
_atom_sites_solution_primary     direct
_atom_sites_solution_secondary     difmap
_refine_ls_shift/su_max     0.000
_refine_ls_shift/su_mean     0.000
_refine_diff_density_max     0.286
_refine_diff_density_min     -0.411
_refine_ls_extinction_method     none
_refine_ls_extinction_coef     ?
loop_
    _atom_type_symbol
    _atom_type_description
    _atom_type_scat_dispersion_real
    _atom_type_scat_dispersion_imag
    _atom_type_scat_source
    'C' 'C' 0.0033 0.0016
                         'International Tables Vol C Tables 4.2.6.8 and 6.1.1.4'
    'H' 'H' 0.0000 0.0000
                         'International Tables Vol C Tables 4.2.6.8 and 6.1.1.4'
    'N' 'N' 0.0061 0.0033
                         'International Tables Vol C Tables 4.2.6.8 and 6.1.1.4'
    'O' 'O' 0.0106 0.0060
                         'International Tables Vol C Tables 4.2.6.8 and 6.1.1.4'
    'S' 'S' 0.1246 0.1234
                         'International Tables Vol C Tables 4.2.6.8 and 6.1.1.4'
_computing_data_collection     'APEX2 (Bruker, 2007)'
_computing_cell_refinement     'SAINT (Bruker, 2007)'
_computing_data_reduction     'SAINT (Bruker, 2007)'
_computing_structure_solution     'SHELXS97 (Sheldrick, 2008)'
_computing_structure_refinement     'SHELXL97 (Sheldrick, 2008)'
_computing_molecular_graphics     'X-SEED (Barbour, 2001)'
_computing_publication_material
                        'SHELXL97 (Sheldrick, 2008) and publCIF (Westrip, 2010)'
loop_
    _atom_site_type_symbol
    _atom_site_label
    _atom_site_fract_x
    _atom_site_fract_y
    _atom_site_fract_z
    _atom_site_U_iso_or_equiv
    _atom_site_adp_type
    _atom_site_calc_flag
    _atom_site_refinement_flags
    _atom_site_occupancy
    _atom_site_symmetry_multiplicity
    _atom_site_disorder_assembly
    _atom_site_disorder_group
    S S1 0.38609(8) 0.01814(5) 0.23234(5) 0.02441(16) Uani d . 1 1 . .
    S S2 0.4294(5) 0.3694(3) 0.2743(3) 0.0161(5) Uani d PD 0.547(4) 1 A 1
    C C15 0.445(2) 0.2467(15) 0.257(2) 0.020(4) Uani d PD 0.547(4) 1 A 1
    H H15A 0.4941 0.2670 0.1768 0.024 Uiso calc PR 0.547(4) 1 A 1
    H H15B 0.5227 0.1974 0.3007 0.024 Uiso calc PR 0.547(4) 1 A 1
    S S2' 0.4759(8) 0.2429(4) 0.2489(6) 0.0158(7) Uani d PD 0.453(4) 1 A 2
    C C15' 0.419(3) 0.3702(15) 0.2508(16) 0.032(4) Uani d PDU 0.453(4) 1 A 2
    H H15C 0.3390 0.3536 0.3238 0.039 Uiso calc PR 0.453(4) 1 A 2
    H H15D 0.5210 0.4076 0.2474 0.039 Uiso calc PR 0.453(4) 1 A 2
    S S3 0.22947(7) 0.59437(4) 0.24425(5) 0.01762(15) Uani d . 1 1 . .
    O O1 0.3429(3) -0.09759(15) 0.30145(16) 0.0368(5) Uani d . 1 1 . .
    O O2 0.5483(2) 0.06264(16) 0.21509(16) 0.0325(4) Uani d . 1 1 . .
    O O3 0.3524(2) 0.55663(14) 0.30806(14) 0.0240(4) Uani d . 1 1 . .
    O O4 0.2006(2) 0.70985(13) 0.18860(15) 0.0247(4) Uani d . 1 1 . .
    N N1 0.2505(2) 0.08379(15) 0.29227(16) 0.0194(4) Uani d . 1 1 A .
    N N2 0.1401(2) 0.21679(15) 0.33908(15) 0.0176(4) Uani d . 1 1 A .
    N N3 0.2886(2) 0.55596(15) 0.14188(15) 0.0171(4) Uani d . 1 1 A .
    N N4 0.3248(2) 0.42440(15) 0.08180(16) 0.0184(4) Uani d . 1 1 A .
    C C1 0.3376(3) 0.05944(19) 0.10314(19) 0.0196(5) Uani d . 1 1 . .
    C C2 0.3707(3) 0.1693(2) 0.0204(2) 0.0245(5) Uani d . 1 1 . .
    H H2 0.4191 0.2222 0.0334 0.029 Uiso calc R 1 1 . .
    C C3 0.3317(3) 0.2000(2) -0.0811(2) 0.0258(5) Uani d . 1 1 . .
    H H3 0.3539 0.2748 -0.1382 0.031 Uiso calc R 1 1 . .
    C C4 0.2606(3) 0.1234(2) -0.1015(2) 0.0217(5) Uani d . 1 1 . .
    C C5 0.2307(3) 0.0143(2) -0.0176(2) 0.0248(5) Uani d . 1 1 . .
    H H5 0.1836 -0.0389 -0.0307 0.030 Uiso calc R 1 1 . .
    C C6 0.2683(3) -0.01874(19) 0.0852(2) 0.0238(5) Uani d . 1 1 . .
    H H6 0.2470 -0.0937 0.1421 0.029 Uiso calc R 1 1 . .
    C C7 0.2154(3) 0.1571(2) -0.2115(2) 0.0275(5) Uani d . 1 1 . .
    H H7A 0.2293 0.0947 -0.2295 0.041 Uiso calc R 1 1 . .
    H H7B 0.2890 0.2206 -0.2717 0.041 Uiso calc R 1 1 . .
    H H7C 0.0985 0.1779 -0.2049 0.041 Uiso calc R 1 1 . .
    C C8 0.0772(3) 0.05618(19) 0.33644(18) 0.0209(5) Uani d . 1 1 . .
    C C9 -0.0229(3) -0.0310(2) 0.3535(2) 0.0291(6) Uani d . 1 1 . .
    H H9 0.0219 -0.0873 0.3336 0.035 Uiso calc R 1 1 . .
    C C10 -0.1929(4) -0.0311(2) 0.4016(2) 0.0347(7) Uani d . 1 1 . .
    H H10 -0.2666 -0.0886 0.4139 0.042 Uiso calc R 1 1 . .
    C C11 -0.2576(3) 0.0506(2) 0.4321(2) 0.0301(6) Uani d . 1 1 . .
    H H11 -0.3740 0.0469 0.4659 0.036 Uiso calc R 1 1 . .
    C C12 -0.1562(3) 0.1371(2) 0.41446(19) 0.0245(5) Uani d . 1 1 . .
    H H12 -0.2009 0.1931 0.4350 0.029 Uiso calc R 1 1 . .
    C C13 0.0131(3) 0.13913(18) 0.36571(18) 0.0186(5) Uani d . 1 1 . .
    C C14 0.2774(3) 0.18328(18) 0.29586(18) 0.0173(4) Uani d D 1 1 . .
    C C16 0.0379(3) 0.51977(18) 0.32649(18) 0.0158(4) Uani d . 1 1 . .
    C C17 0.0298(3) 0.42479(19) 0.42717(19) 0.0205(5) Uani d . 1 1 . .
    H H17 0.1282 0.3987 0.4532 0.025 Uiso calc R 1 1 . .
    C C18 -0.1247(3) 0.36822(19) 0.48967(19) 0.0215(5) Uani d . 1 1 . .
    H H18 -0.1316 0.3031 0.5591 0.026 Uiso calc R 1 1 . .
    C C19 -0.2696(3) 0.40555(18) 0.45200(19) 0.0191(5) Uani d . 1 1 . .
    C C20 -0.2574(3) 0.50082(19) 0.34960(19) 0.0198(5) Uani d . 1 1 . .
    H H20 -0.3552 0.5264 0.3227 0.024 Uiso calc R 1 1 . .
    C C21 -0.1050(3) 0.55858(18) 0.28654(19) 0.0185(5) Uani d . 1 1 . .
    H H21 -0.0977 0.6237 0.2171 0.022 Uiso calc R 1 1 . .
    C C22 -0.4367(3) 0.3441(2) 0.5213(2) 0.0242(5) Uani d . 1 1 . .
    H H22A -0.5272 0.3933 0.4979 0.036 Uiso calc R 1 1 . .
    H H22B -0.4454 0.3201 0.6012 0.036 Uiso calc R 1 1 . .
    H H22C -0.4463 0.2789 0.5099 0.036 Uiso calc R 1 1 . .
    C C23 0.2228(3) 0.59687(18) 0.04581(18) 0.0180(5) Uani d . 1 1 . .
    C C24 0.1482(3) 0.69526(19) -0.0111(2) 0.0235(5) Uani d . 1 1 . .
    H H24 0.1322 0.7512 0.0130 0.028 Uiso calc R 1 1 . .
    C C25 0.0988(3) 0.7073(2) -0.1043(2) 0.0270(5) Uani d . 1 1 . .
    H H25 0.0469 0.7731 -0.1450 0.032 Uiso calc R 1 1 . .
    C C26 0.1228(3) 0.6259(2) -0.1402(2) 0.0260(5) Uani d . 1 1 . .
    H H26 0.0863 0.6368 -0.2043 0.031 Uiso calc R 1 1 . .
    C C27 0.1992(3) 0.5289(2) -0.08383(19) 0.0227(5) Uani d . 1 1 . .
    H H27 0.2167 0.4736 -0.1088 0.027 Uiso calc R 1 1 . .
    C C28 0.2491(3) 0.51520(18) 0.01016(18) 0.0178(5) Uani d . 1 1 . .
    C C29 0.3434(3) 0.44894(18) 0.15870(18) 0.0169(4) Uani d DU 1 1 . .
loop_
    _atom_site_aniso_label
    _atom_site_aniso_U_11
    _atom_site_aniso_U_22
    _atom_site_aniso_U_33
    _atom_site_aniso_U_12
    _atom_site_aniso_U_13
    _atom_site_aniso_U_23
    S1 0.0326(3) 0.0210(3) 0.0251(3) 0.0125(2) -0.0141(3) -0.0131(3)
    S2 0.0151(7) 0.0142(7) 0.0176(12) 0.0017(5) -0.0032(8) -0.0068(6)
    C15 0.015(7) 0.018(4) 0.016(5) 0.010(3) -0.002(4) -0.002(3)
    S2' 0.0114(15) 0.0158(12) 0.0196(14) 0.0021(10) -0.0037(12) -0.0078(9)
    C15' 0.036(8) 0.032(5) 0.026(8) -0.008(4) 0.007(4) -0.017(5)
    S3 0.0140(3) 0.0182(3) 0.0225(3) 0.0000(2) -0.0041(2) -0.0110(2)
    O1 0.0639(14) 0.0200(9) 0.0298(10) 0.0163(9) -0.0213(9) -0.0112(8)
    O2 0.0270(9) 0.0440(11) 0.0452(11) 0.0198(8) -0.0213(8) -0.0320(10)
    O3 0.0165(8) 0.0313(9) 0.0294(9) 0.0016(7) -0.0076(7) -0.0174(8)
    O4 0.0230(9) 0.0179(8) 0.0325(9) -0.0025(7) -0.0036(7) -0.0122(7)
    N1 0.0219(10) 0.0167(9) 0.0209(10) 0.0049(7) -0.0082(8) -0.0088(8)
    N2 0.0157(9) 0.0158(9) 0.0177(9) 0.0000(7) -0.0035(7) -0.0050(8)
    N3 0.0153(9) 0.0166(9) 0.0171(9) 0.0006(7) -0.0021(7) -0.0067(8)
    N4 0.0142(9) 0.0180(9) 0.0198(9) -0.0022(7) -0.0011(7) -0.0071(8)
    C1 0.0218(12) 0.0194(11) 0.0198(11) 0.0059(9) -0.0062(9) -0.0110(9)
    C2 0.0289(13) 0.0197(12) 0.0288(13) -0.0003(10) -0.0117(10) -0.0120(10)
    C3 0.0284(13) 0.0200(12) 0.0263(12) 0.0011(10) -0.0088(10) -0.0075(10)
    C4 0.0181(11) 0.0273(12) 0.0221(12) 0.0065(9) -0.0041(9) -0.0146(10)
    C5 0.0266(12) 0.0239(12) 0.0290(13) 0.0002(10) -0.0054(10) -0.0171(11)
    C6 0.0288(13) 0.0168(11) 0.0244(12) 0.0006(9) -0.0027(10) -0.0102(10)
    C7 0.0286(13) 0.0326(14) 0.0274(13) 0.0086(11) -0.0106(11) -0.0178(11)
    C8 0.0248(12) 0.0201(11) 0.0142(10) -0.0011(9) -0.0076(9) -0.0033(9)
    C9 0.0387(15) 0.0221(12) 0.0271(13) -0.0040(11) -0.0153(11) -0.0076(10)
    C10 0.0416(16) 0.0285(14) 0.0280(13) -0.0144(12) -0.0202(12) -0.0001(11)
    C11 0.0243(13) 0.0377(15) 0.0181(12) -0.0101(11) -0.0070(10) -0.0020(11)
    C12 0.0208(12) 0.0291(13) 0.0166(11) -0.0051(10) -0.0034(9) -0.0045(10)
    C13 0.0195(11) 0.0170(11) 0.0145(10) -0.0019(9) -0.0067(9) -0.0018(9)
    C14 0.0193(11) 0.0161(11) 0.0140(10) 0.0029(8) -0.0052(8) -0.0045(9)
    C16 0.0141(10) 0.0180(11) 0.0194(11) 0.0018(8) -0.0038(8) -0.0123(9)
    C17 0.0164(11) 0.0234(12) 0.0215(11) 0.0046(9) -0.0048(9) -0.0105(10)
    C18 0.0224(12) 0.0190(11) 0.0191(11) 0.0028(9) -0.0054(9) -0.0056(9)
    C19 0.0185(11) 0.0176(11) 0.0223(11) -0.0008(9) -0.0016(9) -0.0118(9)
    C20 0.0171(11) 0.0233(12) 0.0225(11) 0.0039(9) -0.0071(9) -0.0127(10)
    C21 0.0176(11) 0.0165(11) 0.0203(11) 0.0015(9) -0.0036(9) -0.0081(9)
    C22 0.0188(12) 0.0233(12) 0.0271(12) 0.0012(9) -0.0030(10) -0.0102(10)
    C23 0.0138(10) 0.0181(11) 0.0148(10) -0.0026(8) -0.0014(8) -0.0023(9)
    C24 0.0208(12) 0.0194(12) 0.0234(12) 0.0031(9) -0.0035(9) -0.0055(10)
    C25 0.0226(12) 0.0248(13) 0.0199(12) 0.0019(10) -0.0055(10) 0.0010(10)
    C26 0.0171(11) 0.0336(14) 0.0176(11) -0.0034(10) -0.0034(9) -0.0034(10)
    C27 0.0157(11) 0.0273(13) 0.0207(11) -0.0042(9) -0.0001(9) -0.0088(10)
    C28 0.0122(10) 0.0180(11) 0.0171(10) -0.0035(8) 0.0004(8) -0.0044(9)
    C29 0.0115(10) 0.0157(11) 0.0163(10) -0.0014(8) 0.0015(8) -0.0037(9)
_geom_special_details
;
All e.s.d.'s (except the e.s.d. in the dihedral angle between two l.s. planes)
are estimated using the full covariance matrix. The cell e.s.d.'s are taken
into account individually in the estimation of e.s.d.'s in distances, angles
and torsion angles; correlations between e.s.d.'s in cell parameters are only
used when they are defined by crystal symmetry. An approximate (isotropic)
treatment of cell e.s.d.'s is used for estimating e.s.d.'s involving l.s.
planes.
;
loop_
    _geom_bond_atom_site_label_1
    _geom_bond_atom_site_label_2
    _geom_bond_site_symmetry_2
    _geom_bond_distance
    _geom_bond_publ_flag
    S1 O1 . 1.4260(19) ?
    S1 O2 . 1.426(2) ?
    S1 N1 . 1.6761(19) ?
    S1 C1 . 1.750(2) ?
    S2 C29 . 1.758(3) ?
    S2 C15 . 1.781(14) ?
    C15 C14 . 1.521(15) ?
    C15 H15A . 0.9900 ?
    C15 H15B . 0.9900 ?
    S2' C14 . 1.710(6) ?
    S2' C15' . 1.770(14) ?
    C15' C29 . 1.487(14) ?
    C15' H15C . 0.9900 ?
    C15' H15D . 0.9900 ?
    S3 O3 . 1.4246(17) ?
    S3 O4 . 1.4274(17) ?
    S3 N3 . 1.6756(19) ?
    S3 C16 . 1.753(2) ?
    N1 C8 . 1.408(3) ?
    N1 C14 . 1.410(3) ?
    N2 C14 . 1.298(3) ?
    N2 C13 . 1.396(3) ?
    N3 C23 . 1.416(3) ?
    N3 C29 . 1.422(3) ?
    N4 C29 . 1.296(3) ?
    N4 C28 . 1.403(3) ?
    C1 C6 . 1.385(3) ?
    C1 C2 . 1.391(3) ?
    C2 C3 . 1.383(3) ?
    C2 H2 . 0.9500 ?
    C3 C4 . 1.395(3) ?
    C3 H3 . 0.9500 ?
    C4 C5 . 1.387(3) ?
    C4 C7 . 1.510(3) ?
    C5 C6 . 1.387(3) ?
    C5 H5 . 0.9500 ?
    C6 H6 . 0.9500 ?
    C7 H7A . 0.9800 ?
    C7 H7B . 0.9800 ?
    C7 H7C . 0.9800 ?
    C8 C9 . 1.386(3) ?
    C8 C13 . 1.394(3) ?
    C9 C10 . 1.393(4) ?
    C9 H9 . 0.9500 ?
    C10 C11 . 1.390(4) ?
    C10 H10 . 0.9500 ?
    C11 C12 . 1.383(4) ?
    C11 H11 . 0.9500 ?
    C12 C13 . 1.386(3) ?
    C12 H12 . 0.9500 ?
    C16 C17 . 1.383(3) ?
    C16 C21 . 1.395(3) ?
    C17 C18 . 1.390(3) ?
    C17 H17 . 0.9500 ?
    C18 C19 . 1.394(3) ?
    C18 H18 . 0.9500 ?
    C19 C20 . 1.394(3) ?
    C19 C22 . 1.508(3) ?
    C20 C21 . 1.383(3) ?
    C20 H20 . 0.9500 ?
    C21 H21 . 0.9500 ?
    C22 H22A . 0.9800 ?
    C22 H22B . 0.9800 ?
    C22 H22C . 0.9800 ?
    C23 C28 . 1.392(3) ?
    C23 C24 . 1.394(3) ?
    C24 C25 . 1.383(4) ?
    C24 H24 . 0.9500 ?
    C25 C26 . 1.392(4) ?
    C25 H25 . 0.9500 ?
    C26 C27 . 1.387(3) ?
    C26 H26 . 0.9500 ?
    C27 C28 . 1.388(3) ?
    C27 H27 . 0.9500 ?
loop_
    _geom_angle_atom_site_label_1
    _geom_angle_atom_site_label_2
    _geom_angle_atom_site_label_3
    _geom_angle_site_symmetry_1
    _geom_angle_site_symmetry_3
    _geom_angle
    _geom_angle_publ_flag
    O1 S1 O2 . . 120.60(12) ?
    O1 S1 N1 . . 106.15(11) ?
    O2 S1 N1 . . 105.55(10) ?
    O1 S1 C1 . . 108.87(11) ?
    O2 S1 C1 . . 110.46(11) ?
    N1 S1 C1 . . 103.77(10) ?
    C29 S2 C15 . . 96.0(8) ?
    C14 C15 S2 . . 113.2(10) ?
    C14 C15 H15A . . 108.9 ?
    S2 C15 H15A . . 108.9 ?
    C14 C15 H15B . . 108.9 ?
    S2 C15 H15B . . 108.9 ?
    H15A C15 H15B . . 107.8 ?
    C14 S2' C15' . . 97.1(9) ?
    C29 C15' S2' . . 115.7(9) ?
    C29 C15' H15C . . 108.3 ?
    S2' C15' H15C . . 108.3 ?
    C29 C15' H15D . . 108.3 ?
    S2' C15' H15D . . 108.3 ?
    H15C C15' H15D . . 107.4 ?
    O3 S3 O4 . . 120.56(10) ?
    O3 S3 N3 . . 106.26(10) ?
    O4 S3 N3 . . 105.40(10) ?
    O3 S3 C16 . . 109.64(10) ?
    O4 S3 C16 . . 109.22(10) ?
    N3 S3 C16 . . 104.48(10) ?
    C8 N1 C14 . . 106.02(18) ?
    C8 N1 S1 . . 124.86(16) ?
    C14 N1 S1 . . 128.62(16) ?
    C14 N2 C13 . . 106.02(19) ?
    C23 N3 C29 . . 105.04(18) ?
    C23 N3 S3 . . 124.58(15) ?
    C29 N3 S3 . . 124.38(15) ?
    C29 N4 C28 . . 105.61(19) ?
    C6 C1 C2 . . 121.3(2) ?
    C6 C1 S1 . . 119.01(18) ?
    C2 C1 S1 . . 119.63(18) ?
    C3 C2 C1 . . 118.6(2) ?
    C3 C2 H2 . . 120.7 ?
    C1 C2 H2 . . 120.7 ?
    C2 C3 C4 . . 121.4(2) ?
    C2 C3 H3 . . 119.3 ?
    C4 C3 H3 . . 119.3 ?
    C5 C4 C3 . . 118.5(2) ?
    C5 C4 C7 . . 120.1(2) ?
    C3 C4 C7 . . 121.5(2) ?
    C4 C5 C6 . . 121.4(2) ?
    C4 C5 H5 . . 119.3 ?
    C6 C5 H5 . . 119.3 ?
    C1 C6 C5 . . 118.8(2) ?
    C1 C6 H6 . . 120.6 ?
    C5 C6 H6 . . 120.6 ?
    C4 C7 H7A . . 109.5 ?
    C4 C7 H7B . . 109.5 ?
    H7A C7 H7B . . 109.5 ?
    C4 C7 H7C . . 109.5 ?
    H7A C7 H7C . . 109.5 ?
    H7B C7 H7C . . 109.5 ?
    C9 C8 C13 . . 122.5(2) ?
    C9 C8 N1 . . 132.7(2) ?
    C13 C8 N1 . . 104.79(19) ?
    C8 C9 C10 . . 116.1(3) ?
    C8 C9 H9 . . 121.9 ?
    C10 C9 H9 . . 121.9 ?
    C11 C10 C9 . . 121.8(2) ?
    C11 C10 H10 . . 119.1 ?
    C9 C10 H10 . . 119.1 ?
    C12 C11 C10 . . 121.4(2) ?
    C12 C11 H11 . . 119.3 ?
    C10 C11 H11 . . 119.3 ?
    C11 C12 C13 . . 117.5(2) ?
    C11 C12 H12 . . 121.2 ?
    C13 C12 H12 . . 121.2 ?
    C12 C13 C8 . . 120.6(2) ?
    C12 C13 N2 . . 128.5(2) ?
    C8 C13 N2 . . 110.8(2) ?
    N2 C14 N1 . . 112.32(19) ?
    N2 C14 C15 . . 121.5(6) ?
    N1 C14 C15 . . 126.1(6) ?
    N2 C14 S2' . . 128.0(2) ?
    N1 C14 S2' . . 119.7(2) ?
    C15 C14 S2' . . 6.5(7) ?
    C17 C16 C21 . . 121.3(2) ?
    C17 C16 S3 . . 120.80(17) ?
    C21 C16 S3 . . 117.91(17) ?
    C16 C17 C18 . . 118.9(2) ?
    C16 C17 H17 . . 120.6 ?
    C18 C17 H17 . . 120.6 ?
    C17 C18 C19 . . 121.0(2) ?
    C17 C18 H18 . . 119.5 ?
    C19 C18 H18 . . 119.5 ?
    C20 C19 C18 . . 118.9(2) ?
    C20 C19 C22 . . 120.7(2) ?
    C18 C19 C22 . . 120.5(2) ?
    C21 C20 C19 . . 121.0(2) ?
    C21 C20 H20 . . 119.5 ?
    C19 C20 H20 . . 119.5 ?
    C20 C21 C16 . . 119.0(2) ?
    C20 C21 H21 . . 120.5 ?
    C16 C21 H21 . . 120.5 ?
    C19 C22 H22A . . 109.5 ?
    C19 C22 H22B . . 109.5 ?
    H22A C22 H22B . . 109.5 ?
    C19 C22 H22C . . 109.5 ?
    H22A C22 H22C . . 109.5 ?
    H22B C22 H22C . . 109.5 ?
    C28 C23 C24 . . 122.1(2) ?
    C28 C23 N3 . . 105.19(19) ?
    C24 C23 N3 . . 132.7(2) ?
    C25 C24 C23 . . 116.6(2) ?
    C25 C24 H24 . . 121.7 ?
    C23 C24 H24 . . 121.7 ?
    C24 C25 C26 . . 121.9(2) ?
    C24 C25 H25 . . 119.0 ?
    C26 C25 H25 . . 119.0 ?
    C27 C26 C25 . . 121.0(2) ?
    C27 C26 H26 . . 119.5 ?
    C25 C26 H26 . . 119.5 ?
    C26 C27 C28 . . 117.9(2) ?
    C26 C27 H27 . . 121.0 ?
    C28 C27 H27 . . 121.0 ?
    C27 C28 C23 . . 120.5(2) ?
    C27 C28 N4 . . 128.5(2) ?
    C23 C28 N4 . . 111.05(19) ?
    N4 C29 N3 . . 113.03(19) ?
    N4 C29 C15' . . 120.7(6) ?
    N3 C29 C15' . . 126.3(6) ?
    N4 C29 S2 . . 128.5(2) ?
    N3 C29 S2 . . 118.49(19) ?
    C15' C29 S2 . . 7.8(7) ?
loop_
    _geom_hbond_atom_site_label_D
    _geom_hbond_atom_site_label_H
    _geom_hbond_atom_site_label_A
    _geom_hbond_site_symmetry_A
    _geom_hbond_distance_DH
    _geom_hbond_distance_HA
    _geom_hbond_distance_DA
    _geom_hbond_angle_DHA
    C6 H6 O1 . 0.95 2.50 2.886(3) 105
    C9 H9 O1 . 0.95 2.58 3.094(4) 114
    C15 H15A N4 . 0.99 2.48 2.86(2) 102
    C15' H15C N2 . 0.99 2.47 2.84(3) 102
    C24 H24 O4 . 0.95 2.43 2.991(3) 118
    C6 H6 O4 1_545 0.95 2.48 3.314(3) 147
    C20 H20 O3 1_455 0.95 2.46 3.386(3) 164
    C25 H25 Cg1 2_565 0.95 2.99 3.744(3) 138
    C15 H15A Cg2 2_665 0.99 2.98 3.62(2) 124
data_global
_journal_date_recd_electronic     2011-03-29
_journal_date_accepted     2011-03-30
_journal_name_full     'Acta Crystallographica, Section E'
_journal_year     2011
_journal_volume     67
_journal_issue      5
_journal_page_first     o1043
_journal_page_last     o1043
_journal_paper_category     QO
_journal_coeditor_code     PV2404
_publ_contact_author_name     'Hamid Khaledi'
_publ_contact_author_address
;
Department of Chemistry, University of Malaya, 50603 Kuala Lumpur, Malaysia
;
_publ_contact_author_email     'khaledi@siswa.um.edu.my'
_publ_contact_author_fax     '603-79674193'
_publ_contact_author_phone     '603-79674246'
_publ_section_title
;\
1-Tosyl-2-[(1-tosyl-1<i>H</i>-benzimidazol-2-yl)methylsulfanyl]-1<i>H</i>-\
benzimidazole
;
loop_
    _publ_author_name
    _publ_author_footnote
    _publ_author_address
    'N. Al-Mohammed, Nassir'
;
Additonal correspondence author, e-mail: m_nassir1971@yahoo.com.
;
;
Department of Chemistry, University of Malaya, 50603 Kuala Lumpur, Malaysia
;
    'Alias, Yatimah' .
;
Department of Chemistry, University of Malaya, 50603 Kuala Lumpur, Malaysia
;
    'Abdullah, Zanariah' .
;
Department of Chemistry, University of Malaya, 50603 Kuala Lumpur, Malaysia
;
    'Khaledi, Hamid' .
;
Department of Chemistry, University of Malaya, 50603 Kuala Lumpur, Malaysia
;
_publ_section_synopsis     .
