# Supplementary material for: 1-Tosyl-2-[(1-tosyl-1H-benzimidazol-2-yl)methyl­sulfanyl]-1H-benzimidazole
Source: Acta Crystallogr Sect E Struct Rep Online. 2011 Apr 7;67(Pt 5):o1043. doi: 10.1107/S1600536811011822 (PMC3089064; doi:10.1107/S1600536811011822)
Supplement: Supplementary file 2 [file e-67-o1043-Isup2.hkl]

# 
# h,k,l, Fc-squared, Fo-squared, sigma(Fo-squared) and status flag 
# 
data_I
_shelx_title ' sad       P-1' 
_shelx_refln_list_code          4 
_shelx_F_calc_maximum      148.32 
_exptl_crystal_F_000       612.00 
_reflns_d_resolution_high  0.8331 
 
loop_ 
 _symmetry_equiv_pos_as_xyz 
 'x, y, z' 
 '-x, -y, -z' 
 
_cell_length_a     8.2524 
_cell_length_b    13.5905 
_cell_length_c    13.8117 
_cell_angle_alpha  62.519 
_cell_angle_beta   75.409 
_cell_angle_gamma  85.993 
 
_shelx_F_squared_multiplier     1.000 
 
loop_ 
 _refln_index_h 
 _refln_index_k 
 _refln_index_l 
 _refln_F_squared_calc 
 _refln_F_squared_meas 
 _refln_F_squared_sigma 
 _refln_observed_status 
   1   0   0      216.78      199.70      4.40 o 
   2   0   0    10882.87     9629.18    186.08 o 
   3   0   0       52.29       61.58      2.15 o 
   4   0   0      420.14      475.23     15.31 o 
   5   0   0      288.77      285.12      7.37 o 
   6   0   0      444.11      449.99     11.01 o 
   7   0   0       23.84       30.44      2.67 o 
   8   0   0      396.50      406.16     11.06 o 
   9   0   0      368.12      344.32     15.12 o 
  -9   1   0      286.90      299.66      9.25 o 
  -8   1   0      106.36      109.57      4.87 o 
  -7   1   0      134.94      139.34      5.26 o 
  -6   1   0        1.24       10.45      1.61 o 
  -5   1   0      317.37      324.55      8.19 o 
  -4   1   0       70.42      101.12      3.38 o 
  -3   1   0     1051.06      999.03     20.23 o 
  -2   1   0     1595.98     1594.11     40.67 o 
  -1   1   0     1320.69     1242.34     33.88 o 
   1   1   0      216.21      182.49     12.44 o 
   2   1   0     5193.09     4839.90     75.00 o 
   3   1   0        4.12        0.92      0.64 o 
   4   1   0      473.67      497.39     11.01 o 
   5   1   0       29.18       34.07      3.25 o 
   6   1   0      139.32      145.15      8.42 o 
   7   1   0       58.92       65.84      3.40 o 
   8   1   0        3.46        3.19      1.55 o 
   9   1   0      540.44      529.59     20.67 o 
  -9   2   0      137.45      133.98      5.68 o 
  -8   2   0        2.10        4.32      1.91 o 
  -7   2   0     1388.70     1345.92     28.69 o 
  -6   2   0       24.15       26.20      2.87 o 
  -5   2   0     1211.62     1256.87     26.41 o 
  -4   2   0      377.81      473.51     15.02 o 
  -3   2   0      195.86      218.07      5.41 o 
  -2   2   0      362.63      316.57      9.38 o 
  -1   2   0    11063.06     9897.88    189.67 o 
   0   2   0    15046.28    11699.08    774.19 o 
   1   2   0    12023.24    10881.22    208.68 o 
   2   2   0     9103.50     8541.96    161.51 o 
   3   2   0    11487.37    11204.61    173.86 o 
   4   2   0      574.12      607.21     10.74 o 
   5   2   0       10.28        8.03      1.20 o 
   6   2   0     1205.47     1206.93     36.94 o 
   7   2   0       54.99       54.93      3.13 o 
   8   2   0      461.00      457.24     17.99 o 
   9   2   0      143.34      177.04     10.34 o 
  -9   3   0      119.83      138.67      5.89 o 
  -8   3   0       71.61       79.39      4.06 o 
  -7   3   0       28.85       38.36      3.04 o 
  -6   3   0       68.04       64.85      3.18 o 
  -5   3   0       27.76       28.49      2.07 o 
  -4   3   0       22.35       28.52      1.82 o 
  -3   3   0        7.61       13.01      1.72 o 
  -2   3   0     2097.28     2187.99     42.42 o 
  -1   3   0     2731.75     2646.03     72.16 o 
   0   3   0      438.35      400.23      8.18 o 
   1   3   0      212.36      221.94      4.94 o 
   2   3   0      269.28      256.14      4.78 o 
   3   3   0     3920.02     3976.87     75.38 o 
   4   3   0     1303.18     1451.76     23.78 o 
   5   3   0      795.03      762.68     13.53 o 
   6   3   0     1107.67     1054.72     22.48 o 
   7   3   0        0.68       -0.38      1.72 o 
   8   3   0      172.25      180.87      9.95 o 
   9   3   0      449.17      514.85     20.67 o 
  -9   4   0      378.36      359.57     10.55 o 
  -8   4   0       14.47       20.29      2.44 o 
  -7   4   0      755.42      749.45     17.39 o 
  -6   4   0     1331.24     1283.98     27.06 o 
  -5   4   0      218.16      244.83      6.61 o 
  -4   4   0       18.12       13.90      4.98 o 
  -3   4   0      957.27     1008.56     20.49 o 
  -2   4   0       32.14       32.63      1.33 o 
  -1   4   0      305.17      280.01      9.19 o 
   0   4   0       13.16       12.70      0.78 o 
   1   4   0        4.08        4.52      1.72 o 
   2   4   0      106.62       95.25      2.83 o 
   3   4   0     1261.77     1211.47     25.10 o 
   4   4   0        1.24        1.58      1.39 o 
   5   4   0      314.21      305.49      8.94 o 
   6   4   0      162.74      149.71      5.45 o 
   7   4   0        0.79        0.77      2.11 o 
   8   4   0       15.69       13.01      3.45 o 
   9   4   0      240.29      241.73     12.82 o 
  -9   5   0      157.14      159.43      9.38 o 
  -8   5   0        8.44        8.04      1.89 o 
  -7   5   0        0.41        2.11      1.35 o 
  -6   5   0      273.22      253.25      7.22 o 
  -5   5   0      148.29      181.63      7.08 o 
  -4   5   0        0.08        1.06      0.74 o 
  -3   5   0     2007.75     2177.34     42.75 o 
  -2   5   0       83.33      124.60      5.55 o 
  -1   5   0      590.29      686.53     20.67 o 
   0   5   0     2408.11     2329.17     39.90 o 
   1   5   0      197.60      213.82      6.89 o 
   2   5   0      970.71     1048.84     21.18 o 
   3   5   0      748.53      808.63     13.80 o 
   4   5   0       68.36       85.25      2.69 o 
   5   5   0      980.29      984.18     20.67 o 
   6   5   0        4.35       10.10      2.09 o 
   7   5   0      108.99      158.28      9.00 o 
   8   5   0      265.01      271.78     13.21 o 
  -8   6   0      138.06      153.50      9.00 o 
  -7   6   0      513.39      478.68     17.99 o 
  -6   6   0       12.30        7.00      2.39 o 
  -5   6   0       25.37       22.44      4.69 o 
  -4   6   0      733.99      742.19     15.91 o 
  -3   6   0      868.39      835.68     17.25 o 
  -2   6   0       16.35       15.89      2.30 o 
  -1   6   0     1807.78     1998.16     56.08 o 
   0   6   0      455.29      483.89      8.46 o 
   1   6   0      648.99      644.29     33.78 o 
   2   6   0      375.43      338.93      7.85 o 
   3   6   0      489.87      491.71     10.94 o 
   4   6   0       63.75       68.60      2.55 o 
   5   6   0     1023.79     1066.31     23.27 o 
   6   6   0      143.77       59.72      4.98 o 
   7   6   0        0.28        6.25      2.07 o 
   8   6   0       44.42       54.16      6.12 o 
  -8   7   0        3.16        4.78      2.87 o 
  -6   7   0     1199.03     1087.12     34.45 o 
  -5   7   0        0.28       -0.57      1.72 o 
  -4   7   0      118.57      137.23      7.08 o 
  -3   7   0       75.74       89.57      5.36 o 
  -2   7   0      775.04      875.44     26.99 o 
  -1   7   0     1661.64     1762.74     50.15 o 
   0   7   0      327.57      348.61      6.51 o 
   1   7   0       80.31       90.12      2.58 o 
   2   7   0      618.18      614.39     13.33 o 
   3   7   0      393.34      380.63      9.04 o 
   4   7   0       44.40       42.52      2.19 o 
   5   7   0      814.44      787.75     18.20 o 
   6   7   0      149.41      177.83      6.77 o 
   7   7   0        1.65        3.45      3.54 o 
   8   7   0      258.44      254.36     13.01 o 
  -7   8   0      353.33      298.96     13.59 o 
  -6   8   0        0.03       -1.91      1.91 o 
  -5   8   0       17.60       18.37      3.45 o 
  -4   8   0      496.88      524.42     18.57 o 
  -3   8   0      122.33      109.48      6.32 o 
  -2   8   0       92.26       77.32      4.98 o 
  -1   8   0      358.44      340.11     12.44 o 
   0   8   0        0.18        1.52      0.51 o 
   1   8   0       19.58       16.62      1.32 o 
   2   8   0     1403.39     1396.00     30.46 o 
   3   8   0     2358.91     2404.19     47.56 o 
   4   8   0        1.81        3.08      1.42 o 
   5   8   0      669.98      659.05     15.90 o 
   6   8   0      648.79      626.20     18.85 o 
   7   8   0        0.66        1.26      1.73 o 
  -7   9   0        7.87       19.14      4.02 o 
  -6   9   0      871.83      857.06     29.09 o 
  -5   9   0       30.33       33.49      4.59 o 
  -4   9   0     2389.61     2373.29     68.90 o 
  -3   9   0      749.57      698.02     23.35 o 
  -2   9   0       62.97       64.31      4.78 o 
  -1   9   0       22.00       33.30      3.83 o 
   0   9   0       73.46       79.13      3.58 o 
   1   9   0      808.52      806.59     14.09 o 
   2   9   0      529.77      541.51     10.19 o 
   3   9   0       73.21       63.00      6.53 o 
   5   9   0      547.82      503.22     38.95 o 
   6   9   0       17.60       18.18      2.75 o 
   7   9   0       89.14       90.57      5.26 o 
  -7  10   0       22.04       17.61      4.40 o 
  -6  10   0       25.96       20.67      4.21 o 
  -5  10   0       15.64       21.63      4.02 o 
  -4  10   0      128.22      121.54      7.66 o 
  -3  10   0      236.84      236.95     10.91 o 
  -2  10   0      685.28      710.46     23.73 o 
  -1  10   0      304.64      299.44      8.46 o 
   0  10   0       61.63       55.48      3.25 o 
   1  10   0        8.30       11.41      3.16 o 
   2  10   0     2171.01     2155.73     35.18 o 
   3  10   0      229.08      247.26      7.49 o 
   5  10   0      247.53      242.50     11.10 o 
   6  10   0      419.41      440.20     12.58 o 
  -6  11   0        0.03        2.68      2.68 o 
  -5  11   0       93.91       89.38      7.08 o 
  -4  11   0     1181.63     1228.37     39.24 o 
  -3  11   0      515.60      513.89     19.14 o 
  -2  11   0      247.14      233.88     10.91 o 
  -1  11   0      804.29      784.11     18.06 o 
   0  11   0       21.02       26.27      2.71 o 
   1  11   0       53.23       58.74      3.45 o 
   2  11   0      750.93      750.27     24.88 o 
   3  11   0        5.83        0.38      2.30 o 
   4  11   0      346.98      314.18     21.91 o 
   5  11   0        0.01       -1.24      1.24 o 
  -5  12   0      190.66      203.45     11.29 o 
  -4  12   0      116.66      117.52      8.04 o 
  -3  12   0        6.69        7.27      2.87 o 
  -2  12   0       89.87       96.65      6.89 o 
  -1  12   0       78.86       91.05      6.03 o 
   0  12   0        2.09        8.17      4.02 o 
   1  12   0     1163.66     1144.55     24.90 o 
   2  12   0       56.98       49.76      5.36 o 
   3  12   0       99.12      100.29      7.27 o 
   4  12   0      838.53      834.48     28.33 o 
  -4  13   0      212.44      204.03     11.29 o 
  -3  13   0        0.08        0.19      2.49 o 
  -2  13   0        1.57       11.01      2.49 o 
  -1  13   0       59.68       68.19      4.19 o 
   0  13   0        3.59        2.97      1.62 o 
   1  13   0       26.36       33.11      4.78 o 
   2  13   0       63.38       71.39      6.32 o 
   3  13   0      410.51      424.13     17.23 o 
  -2  14   0       38.04       49.63      4.06 o 
  -1  14   0      433.41      447.20     12.52 o 
   0  14   0       24.77       29.75      3.25 o 
   1  14   0       60.33       56.27      6.12 o 
  -2 -13   1        4.58        4.59      3.06 o 
  -1 -13   1        0.53        0.38      2.30 o 
   0 -13   1        2.68        2.50      3.64 o 
   1 -13   1      235.34      225.37      7.92 o 
   2 -13   1       63.25       74.13      4.46 o 
   3 -13   1       39.71       35.98      5.36 o 
   4 -13   1       15.65       27.18      5.17 o 
  -4 -12   1       37.43       46.51      6.12 o 
  -3 -12   1       61.60       81.73      6.70 o 
  -2 -12   1        3.61        2.49      2.49 o 
  -1 -12   1        8.33       10.93      3.45 o 
   0 -12   1        1.01        4.21      1.76 o 
   1 -12   1       63.85       71.87      4.06 o 
   2 -12   1       52.24       69.14      4.17 o 
   3 -12   1       97.85      106.80      7.66 o 
   4 -12   1      136.38      150.05      9.38 o 
   5 -12   1      137.76      152.73      9.76 o 
  -5 -11   1        4.95        2.12      2.11 o 
  -4 -11   1      469.03      467.58     18.18 o 
  -3 -11   1       29.00       25.65      4.21 o 
  -2 -11   1      379.76      375.35     11.29 o 
  -1 -11   1      385.93      391.50     17.32 o 
   0 -11   1        0.78        6.68      1.69 o 
   1 -11   1      250.67      257.56     12.54 o 
   2 -11   1      452.12      427.57     16.65 o 
   3 -11   1        7.96       10.72      3.25 o 
   4 -11   1      256.39      246.32     12.06 o 
   5 -11   1      243.66      255.32     12.63 o 
   6 -11   1        2.25        4.59      3.06 o 
  -6 -10   1      631.76      680.60     17.46 o 
  -5 -10   1       75.58       76.40      4.52 o 
  -4 -10   1      221.10      220.22      7.35 o 
  -3 -10   1      129.23      134.10     12.15 o 
  -2 -10   1      652.34      684.82     15.83 o 
  -1 -10   1      290.40      258.12      7.65 o 
   0 -10   1       38.61       47.17      3.18 o 
   1 -10   1        6.09        9.50      1.79 o 
   2 -10   1       25.75       21.82      3.64 o 
   3 -10   1       23.11       20.48      3.64 o 
   4 -10   1       57.15       58.76      5.55 o 
   5 -10   1      224.01      201.73     10.72 o 
   6 -10   1       68.62       68.90      6.32 o 
   7 -10   1        0.12        1.53      2.68 o 
  -6  -9   1      141.71      134.14     19.43 o 
  -5  -9   1       22.92       24.70      2.91 o 
  -4  -9   1      252.98      239.56     12.63 o 
  -3  -9   1        9.34       10.44      1.45 o 
  -2  -9   1      970.60      968.31     16.94 o 
  -1  -9   1      210.04      211.67      4.97 o 
   0  -9   1      737.17      769.59     17.12 o 
   1  -9   1      837.20      879.62     19.28 o 
   2  -9   1      764.45      787.20     25.65 o 
   3  -9   1       30.23       24.69      3.83 o 
   4  -9   1      107.95       96.85      6.89 o 
   5  -9   1      600.50      550.26     20.29 o 
   6  -9   1       19.29       18.37      3.83 o 
   7  -9   1      109.93      104.12      7.66 o 
  -7  -8   1      151.96      115.60      8.23 o 
  -5  -8   1       45.51       45.25      3.43 o 
  -4  -8   1      833.47      806.25     18.41 o 
  -3  -8   1     3472.24     3443.16     54.88 o 
  -2  -8   1      163.70      174.41      4.44 o 
  -1  -8   1      333.79      361.73      7.16 o 
   0  -8   1      320.83      333.89      6.56 o 
   1  -8   1       28.98       62.78      4.59 o 
   2  -8   1      713.12      738.97     23.92 o 
   3  -8   1      137.73      153.88      7.85 o 
   4  -8   1      113.07      115.41      6.89 o 
   5  -8   1      428.63      389.10     15.50 o 
   6  -8   1       44.73       55.89      5.36 o 
   7  -8   1       38.86       31.39      4.78 o 
   8  -8   1      107.23        4.21      1.72 o 
  -7  -7   1      140.19      136.55     16.08 o 
  -6  -7   1      130.80      140.48      8.23 o 
  -5  -7   1        4.61        3.03      1.47 o 
  -4  -7   1        3.79        4.60      1.44 o 
  -3  -7   1      393.69      379.04      7.65 o 
  -2  -7   1     1676.11     1659.42     27.18 o 
  -1  -7   1      111.61       89.59      2.67 o 
   0  -7   1      636.48      705.66     12.17 o 
   1  -7   1      860.63      969.79     29.28 o 
   2  -7   1     1289.64     1426.65     41.92 o 
   3  -7   1      715.75      739.93     23.92 o 
   4  -7   1      130.47      113.11      6.51 o 
   5  -7   1       61.71       47.66      4.59 o 
   6  -7   1      728.24      740.12     25.26 o 
   8  -7   1       26.63       26.60      4.59 o 
  -8  -6   1      752.62      768.07     27.75 o 
  -7  -6   1       18.71       14.35      3.45 o 
  -6  -6   1      412.08      394.44     11.96 o 
  -4  -6   1      146.55      160.61      7.39 o 
  -3  -6   1      913.79      929.72     16.18 o 
  -2  -6   1      154.43      171.56      4.05 o 
  -1  -6   1     3696.37     3846.56     60.18 o 
   0  -6   1     3382.71     3827.16     59.73 o 
   1  -6   1      378.53      461.45     15.12 o 
   2  -6   1       35.40       16.84      2.49 o 
   3  -6   1     1121.08     1079.74     21.90 o 
   4  -6   1      309.24      276.74      7.37 o 
   5  -6   1      110.91      104.50      6.32 o 
   6  -6   1      215.10       63.35      4.78 o 
   7  -6   1       67.40       68.71      5.74 o 
   8  -6   1      250.18      230.25     11.48 o 
  -8  -5   1       11.28       17.99      4.02 o 
  -7  -5   1     1254.27     1263.39     40.19 o 
  -6  -5   1        7.04       12.31      2.29 o 
  -5  -5   1      196.11      174.64      6.22 o 
  -4  -5   1      663.03      631.58     18.66 o 
  -3  -5   1       91.30      104.63      3.13 o 
  -2  -5   1       57.83       57.07      1.97 o 
  -1  -5   1        0.47        1.61      0.62 o 
   0  -5   1        9.40        8.20      0.76 o 
   1  -5   1     8294.72     8335.14    159.22 o 
   2  -5   1        0.25        3.06      1.34 o 
   3  -5   1        7.81       13.28      1.03 o 
   4  -5   1     1260.28     1303.07     30.53 o 
   5  -5   1      589.11      593.51     18.18 o 
   6  -5   1       15.37       15.53      1.88 o 
   7  -5   1        0.01        3.65      2.58 o 
   8  -5   1       30.37       21.63      3.83 o 
   9  -5   1        2.33        1.91      2.49 o 
  -8  -4   1       44.19       40.38      5.55 o 
  -7  -4   1       12.17       10.53      3.06 o 
  -6  -4   1      802.71      746.25     19.91 o 
  -5  -4   1      970.70      984.63     17.22 o 
  -4  -4   1       60.75       64.72     10.34 o 
  -3  -4   1      743.87      721.64     29.08 o 
  -2  -4   1       58.24       45.85      2.09 o 
  -1  -4   1       45.23       56.95      2.15 o 
   0  -4   1     4558.17     4654.13     72.17 o 
   1  -4   1      489.41      566.01     11.52 o 
   2  -4   1      164.69      189.15      5.26 o 
   3  -4   1     1397.83     1466.54     29.22 o 
   4  -4   1       38.72       29.47      2.68 o 
   5  -4   1     1103.31     1088.06     22.86 o 
   6  -4   1      522.45      495.90     11.96 o 
   7  -4   1      127.65      129.10      5.84 o 
   8  -4   1       29.85       35.40      3.04 o 
   9  -4   1        8.95        7.72      2.09 o 
  -9  -3   1      378.18      429.11     18.37 o 
  -8  -3   1       88.67       89.76      7.08 o 
  -7  -3   1       11.18       20.29      3.83 o 
  -6  -3   1      670.77      646.74     14.90 o 
  -5  -3   1      829.43      834.78     14.82 o 
  -4  -3   1     3060.41     2884.95     56.56 o 
  -3  -3   1        1.48        1.97      0.98 o 
  -2  -3   1      143.43      131.06      3.01 o 
  -1  -3   1      576.42      553.50      9.32 o 
   0  -3   1      621.67      589.55      9.72 o 
   1  -3   1       68.52       98.95      4.21 o 
   2  -3   1      927.43      845.21     17.04 o 
   3  -3   1        3.23        6.51      1.15 o 
   4  -3   1      444.93      508.44     11.87 o 
   5  -3   1      304.13      302.34      7.77 o 
   6  -3   1      393.78      436.53     10.82 o 
   7  -3   1      943.34      946.40     21.04 o 
   8  -3   1       40.50       49.06      3.38 o 
   9  -3   1       36.37       28.90      3.04 o 
  -9  -2   1        5.19       11.87      3.64 o 
  -8  -2   1      164.79      169.96      9.76 o 
  -7  -2   1      349.73      348.72     14.35 o 
  -6  -2   1       58.63       41.49      4.78 o 
  -5  -2   1       44.40       46.25      2.53 o 
  -4  -2   1     4549.64     4832.35     75.57 o 
  -3  -2   1        1.23        1.75      0.76 o 
  -2  -2   1     9629.94     8070.73    640.60 o 
  -1  -2   1      324.02      373.53      6.48 o 
   0  -2   1      872.31      802.36     12.81 o 
   1  -2   1      145.89      122.64      4.69 o 
   2  -2   1       29.23       24.31      1.72 o 
   3  -2   1     1433.54     1546.94     30.59 o 
   4  -2   1      151.92      222.18      5.81 o 
   5  -2   1      353.62      348.74      8.59 o 
   6  -2   1      917.51      882.32     22.39 o 
   7  -2   1        2.34        0.54      1.28 o 
   8  -2   1       66.62       57.44      3.52 o 
   9  -2   1       61.40       61.91      5.36 o 
  -9  -1   1      107.26      116.37      8.42 o 
  -8  -1   1      210.88      208.44      9.09 o 
  -7  -1   1       11.40       21.58      5.74 o 
  -6  -1   1      127.74      110.73      4.22 o 
  -5  -1   1     1091.50     1082.35     22.73 o 
  -4  -1   1        0.93        0.53      0.86 o 
  -3  -1   1      397.89      374.55     11.01 o 
  -2  -1   1    17799.39    15987.68    307.95 o 
  -1  -1   1     4959.56     4611.18     86.80 o 
   0  -1   1      432.88      409.50      6.70 o 
   1  -1   1      561.64      256.85      7.85 o 
   2  -1   1      699.40      639.83     12.99 o 
   3  -1   1      507.58      460.88     10.01 o 
   4  -1   1      710.31      717.60     15.22 o 
   5  -1   1        7.52       16.60      1.62 o 
   6  -1   1       13.42       12.02      1.69 o 
   7  -1   1     2482.85     2407.98     48.65 o 
   8  -1   1       65.00       75.65      3.98 o 
   9  -1   1       16.11       22.76      2.87 o 
  -9   0   1      261.69      263.17     12.82 o 
  -8   0   1       21.72       19.20      2.48 o 
  -7   0   1      303.82      305.37      8.71 o 
  -6   0   1      494.00      516.96     17.99 o 
  -5   0   1       31.24       32.91      2.21 o 
  -4   0   1       49.31       35.55      2.02 o 
  -3   0   1      172.85      177.52      4.67 o 
  -2   0   1    21998.27    18803.01    360.86 o 
  -1   0   1     2907.27     2865.45     54.95 o 
   1   0   1    16747.78    13020.34    249.08 o 
   2   0   1      288.68      263.11      5.75 o 
   3   0   1       37.63       32.47      1.63 o 
   4   0   1       29.73       63.73      2.56 o 
   5   0   1      131.13      137.28      5.26 o 
   6   0   1      513.68      511.94     12.10 o 
   7   0   1      382.73      395.15     10.26 o 
   8   0   1       12.32       13.52      2.02 o 
   9   0   1        1.66        3.06      2.49 o 
  -9   1   1        3.07        9.95      2.23 o 
  -8   1   1       98.62      134.49      5.47 o 
  -7   1   1     1320.29     1274.01     27.47 o 
  -6   1   1      199.10      199.02      6.15 o 
  -5   1   1      190.01      190.25      8.04 o 
  -4   1   1     1066.14     1097.35     22.60 o 
  -3   1   1     2013.04     1936.14     38.03 o 
  -2   1   1     6984.89     6311.35    120.99 o 
  -1   1   1      104.37      115.23      2.91 o 
   1   1   1       56.24       54.71      1.13 o 
   2   1   1      181.59      181.02      4.17 o 
   3   1   1        5.48       18.06      1.20 o 
   4   1   1      369.24      416.45      9.39 o 
   5   1   1     2007.41     1975.56     39.44 o 
   6   1   1       16.42       23.46      2.02 o 
   7   1   1        2.98        3.55      1.24 o 
   8   1   1        6.59        6.54      1.61 o 
   9   1   1        9.08        6.70      3.06 o 
  -9   2   1       33.37       35.38      3.43 o 
  -8   2   1      169.50      171.11      6.51 o 
  -7   2   1       13.16       20.79      9.09 o 
  -6   2   1     1633.30     1640.80     33.90 o 
  -5   2   1      747.95      810.92     26.32 o 
  -4   2   1      410.23      427.56      9.81 o 
  -3   2   1        7.42       20.08      1.49 o 
  -2   2   1     1568.94     1709.15     47.08 o 
  -1   2   1      234.83      219.17      4.79 o 
   0   2   1     1548.02     1516.93     29.10 o 
   1   2   1    11510.59    10264.51    432.54 o 
   2   2   1      806.96      731.46     11.92 o 
   3   2   1        9.82       11.91      1.00 o 
   4   2   1     2087.52     2222.51     43.56 o 
   5   2   1      265.84      283.72      7.19 o 
   6   2   1      958.04      966.98     20.67 o 
   7   2   1     1040.32     1064.17     23.04 o 
   8   2   1      196.51      203.45     10.34 o 
   9   2   1        1.19        3.64      2.68 o 
  -9   3   1       14.11       16.99      2.68 o 
  -8   3   1      245.05      259.34      8.19 o 
  -7   3   1      763.83      765.77     17.73 o 
  -6   3   1      145.84      130.23      4.80 o 
  -5   3   1      615.66      629.44     14.21 o 
  -4   3   1       39.78       67.67      2.77 o 
  -3   3   1      319.01      184.31      7.08 o 
  -2   3   1     2638.81     2484.10     69.09 o 
  -1   3   1     9412.68     8720.15    166.94 o 
   0   3   1      113.51      114.92      2.70 o 
   1   3   1       59.88       67.70      1.60 o 
   2   3   1      161.42      180.30      3.46 o 
   3   3   1      272.16      241.21     20.58 o 
   4   3   1     1293.07     1208.31     19.95 o 
   5   3   1        3.27        6.75      1.47 o 
   6   3   1        0.23        1.50      1.15 o 
   7   3   1       49.50       51.87      4.78 o 
   8   3   1      421.95      413.99     16.84 o 
   9   3   1       48.53       49.00      6.12 o 
  -9   4   1        3.73        3.83      1.88 o 
  -8   4   1        6.53        4.33      2.97 o 
  -7   4   1      253.29      243.05      7.51 o 
  -6   4   1      301.45      299.80     11.68 o 
  -5   4   1        1.94        0.77      0.95 o 
  -4   4   1       20.45       12.82      1.91 o 
  -3   4   1      128.65      112.41      3.40 o 
  -2   4   1       31.83       41.50      1.59 o 
  -1   4   1       10.73       19.14      0.84 o 
   0   4   1       14.45       30.37      1.10 o 
   1   4   1      911.17      950.35     15.32 o 
   2   4   1       43.63       73.37      1.94 o 
   3   4   1      546.52      554.97      9.62 o 
   4   4   1       79.10       87.23      5.83 o 
   5   4   1       30.85       29.74      1.69 o 
   6   4   1      966.18      923.10     20.64 o 
   7   4   1      376.39      326.33     13.78 o 
   8   4   1      229.45      234.65     11.68 o 
   9   4   1      248.02      269.29     13.59 o 
  -9   5   1      137.58      127.85      8.23 o 
  -8   5   1       67.01       61.35      4.88 o 
  -7   5   1      122.48      124.23      9.38 o 
  -6   5   1       15.15       12.44      2.39 o 
  -5   5   1       96.21       51.29      4.02 o 
  -4   5   1       66.14       72.14      2.85 o 
  -3   5   1      944.27      946.62     19.39 o 
  -2   5   1     3699.70     3755.27     72.26 o 
  -1   5   1      436.30      396.19     12.63 o 
   0   5   1       34.96       36.59      1.38 o 
   1   5   1       26.66       13.55      1.70 o 
   2   5   1     1168.07     1273.03     20.55 o 
   3   5   1     1313.12     1419.02     23.01 o 
   4   5   1        5.16        4.98      0.77 o 
   5   5   1        9.92       18.43      2.92 o 
   6   5   1       22.26       31.84      2.98 o 
   7   5   1      439.90      462.79     17.80 o 
   8   5   1       10.47       11.48      3.25 o 
   9   5   1        0.97        5.55      3.25 o 
  -8   6   1      986.40      990.85     32.73 o 
  -7   6   1      441.70      448.33     11.68 o 
  -6   6   1        0.22        1.39      2.49 o 
  -5   6   1       44.63       39.17      2.48 o 
  -4   6   1      560.42      532.63     11.99 o 
  -3   6   1     1058.16     1033.93     21.14 o 
  -2   6   1      705.16      681.17     21.05 o 
  -1   6   1       19.17       18.95      2.30 o 
   0   6   1     2610.83     2782.43     53.66 o 
   1   6   1     4090.55     4275.16     66.47 o 
   2   6   1       15.28       19.58      1.47 o 
   3   6   1      479.39      474.49      8.62 o 
   4   6   1      255.68      291.05      6.03 o 
   5   6   1      127.91      140.19      5.41 o 
   6   6   1      127.01      119.81      7.66 o 
   7   6   1        5.75       10.12      2.25 o 
   8   6   1       61.74       62.59      6.12 o 
  -8   7   1      335.91      345.85     15.12 o 
  -6   7   1      581.54      573.80     20.48 o 
  -5   7   1      592.29      607.68     20.86 o 
  -4   7   1       11.51       12.48      1.91 o 
  -3   7   1      482.26      507.68     11.03 o 
  -2   7   1      692.55      798.50     24.69 o 
  -1   7   1      192.10      182.02      7.46 o 
   0   7   1      495.90      519.91     28.45 o 
   1   7   1       82.97       66.85      2.08 o 
   2   7   1     1966.50     2057.53     32.93 o 
   3   7   1      128.55      130.57      3.32 o 
   4   7   1        6.48        8.20      1.06 o 
   5   7   1       65.60       53.85      3.49 o 
   6   7   1      585.18      516.87     13.33 o 
   8   7   1       39.78       30.62      4.98 o 
  -8   8   1       25.46        2.87      1.72 o 
  -7   8   1      231.52      252.26     12.25 o 
  -6   8   1      842.49      790.65     26.80 o 
  -5   8   1      537.17      558.87     19.91 o 
  -4   8   1      307.67      304.89     12.44 o 
  -3   8   1      264.81      266.04     10.91 o 
  -2   8   1     2264.11     2334.82     66.03 o 
  -1   8   1       93.72       68.71      4.40 o 
   0   8   1        2.69        0.84      0.79 o 
   1   8   1      649.02      668.09     25.23 o 
   2   8   1       88.52       96.07      2.85 o 
   3   8   1     3028.48     3076.52     48.91 o 
   4   8   1     4075.52     4067.31     79.08 o 
   5   8   1       25.51       21.93      2.62 o 
   6   8   1      233.19      255.31      8.45 o 
   7   8   1       37.37       44.95      4.06 o 
   8   8   1       21.42       11.38      5.65 o 
  -7   9   1      145.96      136.66      8.80 o 
  -6   9   1       54.22       53.59      5.36 o 
  -5   9   1     1281.77     1280.62     40.00 o 
  -4   9   1      338.96      333.41     13.59 o 
  -3   9   1     1064.90     1045.78     32.54 o 
  -2   9   1      377.23      401.35     14.74 o 
  -1   9   1     1175.67     1252.48     37.13 o 
   0   9   1      935.28      854.86     17.61 o 
   1   9   1      254.59      243.38      6.21 o 
   2   9   1       74.30       77.35      2.85 o 
   3   9   1        0.61        4.07      1.47 o 
   4   9   1      423.78      424.34     11.02 o 
   5   9   1      115.35      107.45      4.99 o 
   6   9   1       56.35       60.28      6.22 o 
   7   9   1      153.85      143.00      6.42 o 
  -7  10   1       99.31      104.12      7.85 o 
  -6  10   1       25.04       28.33      4.59 o 
  -5  10   1       23.48       22.39      4.02 o 
  -4  10   1       29.37       39.04      4.59 o 
  -3  10   1     1493.94     1471.25     44.40 o 
  -2  10   1        3.81       10.34      2.68 o 
  -1  10   1      934.23      948.93     29.47 o 
   0  10   1      441.42      420.49     14.74 o 
   1  10   1      265.85      249.77      9.76 o 
   2  10   1      348.98      384.14      9.27 o 
   3  10   1       97.97      100.32      4.22 o 
   4  10   1      757.95      730.68     17.05 o 
   5  10   1       51.66       64.96      3.95 o 
   6  10   1      770.59      752.31     18.47 o 
  -6  11   1       39.99       49.00      5.74 o 
  -5  11   1        4.95        4.02      2.49 o 
  -4  11   1     1438.63     1386.08     43.06 o 
  -3  11   1       35.10       34.83      4.59 o 
  -2  11   1      632.49      584.52     20.29 o 
  -1  11   1       28.56       33.50      3.25 o 
   0  11   1      237.98      113.88      6.51 o 
   1  11   1      196.64      209.19      9.00 o 
   3  11   1        3.12        8.31      2.49 o 
   4  11   1      301.54      302.63      8.98 o 
   5  11   1        9.66       13.45      4.59 o 
   6  11   1      190.89      171.31      7.18 o 
  -6  12   1      320.66      336.85     15.69 o 
  -5  12   1      170.82      167.09      9.95 o 
  -4  12   1       58.93       58.38      5.74 o 
  -3  12   1       47.65       59.14      5.55 o 
  -2  12   1      109.43      111.01      7.27 o 
  -1  12   1      439.09      422.93     11.30 o 
   0  12   1        3.04        6.89      1.69 o 
   1  12   1       45.25       26.80      3.64 o 
   2  12   1       20.45       -0.19      0.96 o 
   3  12   1        0.49       -1.34      1.53 o 
   4  12   1        1.19        2.30      2.68 o 
   5  12   1      138.44      144.12      9.38 o 
  -5  13   1      150.59      141.82      9.38 o 
  -4  13   1       75.07       76.94      6.89 o 
  -3  13   1       21.36       26.03      4.59 o 
  -2  13   1       16.19       19.52      3.83 o 
  -1  13   1      217.82      208.42      7.24 o 
   0  13   1      316.80      303.35      9.13 o 
   1  13   1      268.98      268.91     12.06 o 
   2  13   1        9.32        2.87      2.11 o 
   4  13   1       67.65       48.42      5.93 o 
  -3  14   1      101.65       97.23      7.46 o 
  -2  14   1        4.36        4.02      1.89 o 
  -1  14   1        0.95        2.70      1.82 o 
   0  14   1      295.83      316.14      9.67 o 
   1  14   1      200.53      205.94     10.72 o 
   2  14   1       67.44       79.62      6.89 o 
  -1 -13   2       38.03       35.03      4.98 o 
   0 -13   2        0.06        1.25      2.68 o 
   1 -13   2      293.41      301.38      9.53 o 
   2 -13   2      369.27      320.17     10.07 o 
   3 -13   2        0.04        0.00      1.79 o 
  -3 -12   2      300.15      291.11     13.40 o 
  -2 -12   2        6.42       12.06      3.45 o 
  -1 -12   2       61.12       72.04      4.26 o 
   0 -12   2        3.34        6.86      1.96 o 
   1 -12   2       21.18       20.37      2.64 o 
   2 -12   2      308.64      301.78      9.67 o 
   3 -12   2       50.80       46.51      5.93 o 
   4 -12   2      120.09      121.34      8.61 o 
  -4 -11   2      252.47      250.34     12.44 o 
  -3 -11   2       13.10       12.44      3.45 o 
  -2 -11   2       12.77       13.61      2.30 o 
  -1 -11   2      214.43      195.44      8.42 o 
   0 -11   2       76.92       56.62      6.12 o 
   1 -11   2      595.86      577.35     14.40 o 
   2 -11   2      380.34      360.57     10.26 o 
   3 -11   2      818.78      851.70     29.09 o 
   4 -11   2       49.17       55.50      6.12 o 
   5 -11   2      296.35      294.36     14.16 o 
   6 -11   2       61.99       83.07      7.46 o 
  -5 -10   2       89.02       71.93      4.60 o 
  -4 -10   2      103.51      115.06      5.20 o 
  -3 -10   2       89.82       94.93      6.70 o 
  -2 -10   2      103.39      104.54      4.73 o 
  -1 -10   2      508.39      519.20     12.86 o 
   0 -10   2       27.39       23.47      3.92 o 
   1 -10   2        0.80        2.87      1.55 o 
   2 -10   2      395.14      416.86     16.27 o 
   3 -10   2      339.08      372.64     15.31 o 
   4 -10   2       79.05       79.43      6.51 o 
   5 -10   2       66.54       77.71      6.51 o 
   6 -10   2       66.46       62.01      6.12 o 
  -6  -9   2       52.39       54.21      4.53 o 
  -5  -9   2      477.33      468.00     12.72 o 
  -4  -9   2      110.28      110.30      5.06 o 
  -3  -9   2      116.96      124.69      4.01 o 
  -2  -9   2      447.57      476.64      9.53 o 
  -1  -9   2      719.72      752.21     16.98 o 
   0  -9   2       14.98       19.60      2.23 o 
   1  -9   2       38.02       55.41      3.24 o 
   2  -9   2      246.41      272.74     11.87 o 
   3  -9   2     1715.15     1705.51     51.10 o 
   4  -9   2     1410.35     1407.13     43.45 o 
   5  -9   2       31.18       33.88      4.78 o 
   6  -9   2      107.45      106.61      7.66 o 
   7  -9   2        0.81       -2.11      2.49 o 
  -6  -8   2        1.02       -2.39      2.39 o 
  -5  -8   2      585.34      575.92     14.68 o 
  -4  -8   2       36.71       36.02      3.02 o 
  -3  -8   2      119.20      112.60      3.67 o 
  -2  -8   2      346.87      340.83      7.21 o 
  -1  -8   2        6.88       10.52      2.52 o 
   0  -8   2      302.70      286.89      6.02 o 
   1  -8   2      918.74      877.61     19.07 o 
   2  -8   2       42.03       52.44      4.59 o 
   3  -8   2      613.45      649.98     22.20 o 
   4  -8   2      217.91      236.37     10.91 o 
   5  -8   2       26.98       19.91      3.64 o 
   6  -8   2       71.79       61.82      5.74 o 
   7  -8   2       58.47       64.69      6.12 o 
   8  -8   2       79.36        4.02      1.72 o 
  -7  -7   2        0.06       -0.07      1.70 o 
  -6  -7   2       87.06       84.58      4.67 o 
  -5  -7   2        0.54        3.83      1.79 o 
  -4  -7   2       15.99       13.70      1.65 o 
  -3  -7   2      131.62      134.22      3.96 o 
  -2  -7   2      529.09      525.05      9.94 o 
  -1  -7   2     1610.30     1694.69     27.66 o 
   0  -7   2      298.04      316.73      6.32 o 
   1  -7   2     1328.51     1276.25     25.43 o 
   2  -7   2      257.18      269.87     10.91 o 
   3  -7   2        1.62        2.68      1.72 o 
   4  -7   2       84.75       62.20      5.17 o 
   5  -7   2      156.71      151.78      8.23 o 
   6  -7   2       25.65       19.71      3.83 o 
   8  -7   2      129.49      122.49      8.23 o 
  -7  -6   2       58.92        0.38      0.96 o 
  -6  -6   2        2.06        7.36      2.21 o 
  -5  -6   2      161.53      155.27      5.95 o 
  -4  -6   2      367.52      374.24      7.86 o 
  -3  -6   2        4.41        4.30      1.06 o 
  -2  -6   2      618.73      621.14     11.27 o 
  -1  -6   2       50.14       45.16      1.89 o 
   0  -6   2      583.13      615.74     10.74 o 
   1  -6   2      182.16      211.78      5.19 o 
   2  -6   2      233.80      241.35      9.76 o 
   3  -6   2     2798.55     2765.06     53.89 o 
   4  -6   2     1091.44     1171.33     35.60 o 
   5  -6   2        6.99        9.38      2.68 o 
   6  -6   2        6.10        1.91      1.53 o 
   7  -6   2       73.74       66.03      5.74 o 
   8  -6   2      127.08      114.84      7.85 o 
  -8  -5   2      246.87      246.52     12.82 o 
  -7  -5   2      290.52      262.98     12.63 o 
  -5  -5   2       70.21       75.86      3.04 o 
  -4  -5   2      228.01      219.11      5.27 o 
  -3  -5   2      384.99      416.33      9.40 o 
  -2  -5   2       12.08       17.00      1.32 o 
  -1  -5   2      102.14      107.93      2.83 o 
   0  -5   2      144.00      258.12      5.06 o 
   1  -5   2        7.69       12.62      1.01 o 
   2  -5   2       80.26       74.26      4.40 o 
   3  -5   2      732.49      766.98     16.02 o 
   4  -5   2      194.77      208.48      5.56 o 
   5  -5   2       27.39       26.95      6.89 o 
   6  -5   2      497.45      492.79     11.87 o 
   7  -5   2       43.72       44.79      4.98 o 
   8  -5   2       55.35       53.59      5.17 o 
   9  -5   2       13.41        8.80      3.25 o 
  -8  -4   2       12.82        6.32      3.25 o 
  -7  -4   2        2.27        6.51      2.87 o 
  -6  -4   2       19.62       30.80      4.02 o 
  -5  -4   2      344.45      309.43     25.28 o 
  -4  -4   2      854.78      871.86     15.31 o 
  -3  -4   2        9.24       10.77      1.12 o 
  -2  -4   2     2817.51     3003.98     47.36 o 
  -1  -4   2     2283.97     2359.56     37.30 o 
   0  -4   2      241.37      231.49      4.51 o 
   1  -4   2      238.35      259.29      5.97 o 
   2  -4   2       15.10       17.65      3.54 o 
   3  -4   2       84.40       76.06      5.74 o 
   4  -4   2      349.15      340.87     10.91 o 
   5  -4   2       29.96       33.55      2.21 o 
   6  -4   2      666.64      659.49     15.14 o 
   7  -4   2      826.62      800.86     18.19 o 
   8  -4   2      206.38      200.26      7.18 o 
   9  -4   2       22.28       24.31      4.21 o 
  -8  -3   2      124.84      133.21      8.80 o 
  -7  -3   2       95.29       91.10      6.70 o 
  -6  -3   2     2172.59     2196.56     44.70 o 
  -5  -3   2      310.97      319.94      8.71 o 
  -4  -3   2      284.62      279.40      6.51 o 
  -3  -3   2      273.89      311.83      6.22 o 
  -2  -3   2       27.91       23.08      1.40 o 
  -1  -3   2      581.63      608.51     10.35 o 
   0  -3   2      230.06      312.28      5.63 o 
   1  -3   2       52.29       85.94      4.02 o 
   2  -3   2      502.86      532.94     11.27 o 
   3  -3   2      286.74      326.90     10.14 o 
   4  -3   2      471.22      542.46     11.96 o 
   5  -3   2      508.11      603.49     13.53 o 
   6  -3   2      185.25      208.54      7.18 o 
   7  -3   2       21.25       19.73      2.25 o 
   8  -3   2      680.75      631.53     15.36 o 
   9  -3   2      635.28      625.35     15.63 o 
  -8  -2   2      207.52      190.63     10.53 o 
  -7  -2   2      113.20      128.03      7.08 o 
  -6  -2   2       38.18       23.81      2.39 o 
  -5  -2   2       17.76       20.72      2.01 o 
  -4  -2   2     5001.46     4969.89     96.22 o 
  -3  -2   2     5733.40     5849.97     90.91 o 
  -2  -2   2       23.49       37.68      1.54 o 
  -1  -2   2     2062.58     1971.39     31.08 o 
   0  -2   2     3054.52     2914.54     45.21 o 
   1  -2   2     5274.72     4957.27     95.34 o 
   2  -2   2      741.63      688.96    107.09 o 
   3  -2   2     1174.07     1187.14     23.88 o 
   4  -2   2      709.99      797.00     16.78 o 
   5  -2   2        2.42        0.31      0.96 o 
   6  -2   2       11.62       16.32      1.89 o 
   7  -2   2      272.43      267.17      7.78 o 
   8  -2   2      200.64      196.59      6.63 o 
   9  -2   2      131.54      124.32      5.34 o 
  -9  -1   2      352.26      363.65     16.46 o 
  -8  -1   2       96.27       95.75      6.22 o 
  -7  -1   2       68.05       65.49      3.62 o 
  -6  -1   2      210.72      221.28      8.13 o 
  -5  -1   2       20.20       31.24      2.25 o 
  -4  -1   2     1822.86     2010.60     40.19 o 
  -3  -1   2     2353.09     2465.77     48.38 o 
  -2  -1   2     1507.17     1665.94     26.51 o 
  -1  -1   2       59.61       41.96      4.01 o 
   0  -1   2     2613.58     2619.74     40.57 o 
   1  -1   2      153.92      143.41      8.61 o 
   2  -1   2      801.01      822.38     16.51 o 
   3  -1   2     2312.11     2277.46     44.39 o 
   4  -1   2      446.72      390.75      9.07 o 
   5  -1   2      189.43      175.52      5.14 o 
   6  -1   2      163.43      168.13      5.33 o 
   7  -1   2      496.09      496.82     12.24 o 
   8  -1   2      424.96      406.86     10.82 o 
   9  -1   2      173.40      194.99      6.89 o 
  -9   0   2       89.55      113.88      8.42 o 
  -8   0   2        1.45        5.20      1.69 o 
  -7   0   2      134.41      123.45      7.46 o 
  -6   0   2      247.23      246.08     11.58 o 
  -5   0   2      463.77      443.87     10.74 o 
  -4   0   2       10.06       13.16      3.16 o 
  -3   0   2     2455.11     2715.19     53.05 o 
  -2   0   2     3051.53     3197.88     61.78 o 
  -1   0   2     4437.49     4233.45     81.00 o 
   0   0   2     6372.76     5708.59     90.79 o 
   1   0   2     1193.52     1135.24     22.13 o 
   2   0   2        7.45        3.07      0.54 o 
   3   0   2     2507.39     2642.27     51.22 o 
   4   0   2        0.20        2.75      0.74 o 
   5   0   2      126.61      101.73      3.57 o 
   6   0   2      184.39      174.56      5.47 o 
   7   0   2      291.32      274.02      7.76 o 
   8   0   2       10.64       11.91      1.93 o 
   9   0   2       16.23       16.27      3.64 o 
  -9   1   2       42.00       36.92      3.49 o 
  -8   1   2        4.14       10.29      2.09 o 
  -7   1   2       52.11       46.96      4.59 o 
  -6   1   2     1147.42     1094.58     33.88 o 
  -5   1   2      136.77      147.18      5.74 o 
  -4   1   2     1246.69     1244.47     25.58 o 
  -3   1   2      161.68      142.00      4.13 o 
  -2   1   2     2641.90     2667.01     51.70 o 
  -1   1   2       40.47       43.24      1.55 o 
   0   1   2      316.74      263.93      7.85 o 
   1   1   2     5392.48     4949.59     76.89 o 
   2   1   2     3299.87     3095.41     47.98 o 
   3   1   2      305.13      337.30      9.95 o 
   4   1   2      898.80      893.94     18.46 o 
   5   1   2     1013.74     1169.85     24.07 o 
   6   1   2     2495.45     2515.64     50.06 o 
   7   1   2       46.09       51.23      2.94 o 
   8   1   2        1.03        7.47      6.41 o 
   9   1   2       51.69       58.18      5.74 o 
  -9   2   2        0.02       -0.02      1.61 o 
  -8   2   2       86.15       79.73      4.25 o 
  -7   2   2        0.56        1.83      1.42 o 
  -6   2   2      995.02     1034.97     22.60 o 
  -5   2   2     1130.59     1118.13     33.49 o 
  -4   2   2     1941.01     1960.55     39.11 o 
  -3   2   2        8.80        4.14      0.87 o 
  -2   2   2     6698.09     6628.27    126.61 o 
  -1   2   2     7308.42     7294.35    194.36 o 
   0   2   2      619.46      625.89     12.45 o 
   1   2   2       82.11       94.68      2.15 o 
   2   2   2       26.22       29.09      3.20 o 
   3   2   2     6163.04     6047.49     95.63 o 
   4   2   2      776.12      848.84     14.31 o 
   5   2   2      106.60       90.55      3.17 o 
   6   2   2     2196.43     2071.35     41.59 o 
   7   2   2       83.01       88.84      7.85 o 
   8   2   2       61.24       61.25      5.36 o 
   9   2   2       46.09       52.82      5.93 o 
  -9   3   2       98.33      111.73      5.48 o 
  -8   3   2       16.46       24.52      2.84 o 
  -7   3   2     1417.21     1359.67     29.23 o 
  -6   3   2        8.00       12.62      1.96 o 
  -5   3   2      389.11      390.45     13.68 o 
  -4   3   2     2532.47     2528.13     70.43 o 
  -3   3   2     1550.53     1456.12     29.16 o 
  -2   3   2     1128.97     1150.20     23.01 o 
  -1   3   2     8390.23     7932.15    217.23 o 
   0   3   2      166.14      179.19      3.99 o 
   1   3   2     1069.12     1032.78     16.31 o 
   2   3   2       34.95       25.84      2.11 o 
   3   3   2        0.64        4.10      0.48 o 
   4   3   2     2820.93     3076.58     48.46 o 
   5   3   2     1273.76     1236.74     20.64 o 
   6   3   2     1483.36     1527.75     31.22 o 
   7   3   2       66.14       47.66      4.59 o 
   8   3   2      335.54      345.28     14.55 o 
   9   3   2      550.27      581.07     22.01 o 
  -9   4   2      155.27      157.44      6.50 o 
  -8   4   2       48.33       54.81      3.78 o 
  -7   4   2      196.68      197.16      6.76 o 
  -6   4   2     1205.07     1121.56     24.29 o 
  -5   4   2      590.07      625.15     14.27 o 
  -4   4   2      177.29      161.18     19.33 o 
  -3   4   2      478.08      564.87     15.60 o 
  -2   4   2     2260.31     2243.92     43.71 o 
  -1   4   2      162.49      173.64      6.41 o 
   0   4   2     1097.51     1119.21     21.92 o 
   1   4   2        4.58       12.12      1.59 o 
   2   4   2     3079.81     3056.86     60.25 o 
   3   4   2      317.27      209.00      7.85 o 
   4   4   2      655.50      692.45     11.96 o 
   5   4   2       13.93       24.42      1.39 o 
   6   4   2       86.28      100.33     10.53 o 
   7   4   2      324.83      286.13     12.44 o 
   8   4   2       63.05       60.29      5.55 o 
   9   4   2      403.31      427.77     17.80 o 
  -8   5   2       19.01       20.24      2.70 o 
  -7   5   2      179.09      174.12      6.15 o 
  -6   5   2        4.74        3.06      1.28 o 
  -5   5   2       97.86       83.36     13.40 o 
  -4   5   2      229.53      275.23      7.14 o 
  -3   5   2        1.79        4.29      1.82 o 
  -2   5   2      580.73      649.16     13.58 o 
  -1   5   2     1298.25     1307.00     47.27 o 
   0   5   2     2643.31     2589.24     49.87 o 
   1   5   2       13.60       16.16      0.87 o 
   2   5   2        2.27       16.83      0.89 o 
   3   5   2        1.34       14.22      0.93 o 
   4   5   2      459.35      465.25     31.59 o 
   5   5   2     1554.64     1552.43     25.56 o 
   6   5   2       88.06       90.77      4.98 o 
   7   5   2       18.26       13.21      3.25 o 
   8   5   2       36.20       40.00      5.17 o 
   9   5   2        0.00        4.78      3.06 o 
  -8   6   2       27.06       25.07      4.40 o 
  -7   6   2      370.47      364.89     10.13 o 
  -6   6   2       45.96       32.79      8.61 o 
  -5   6   2      390.30      396.44      9.89 o 
  -4   6   2        3.76       11.79      1.38 o 
  -3   6   2      899.14      824.64     17.28 o 
  -2   6   2      180.44      197.01      4.83 o 
  -1   6   2     1621.90     1738.63     48.81 o 
   0   6   2     2415.48     2496.36     48.25 o 
   1   6   2        0.74        2.90      0.53 o 
   2   6   2     2080.65     2138.38     33.84 o 
   3   6   2      140.05      156.96      3.46 o 
   4   6   2       24.70       27.85      2.64 o 
   5   6   2      182.17      209.14      6.89 o 
   6   6   2      193.88      190.36      6.69 o 
   7   6   2      227.80      215.34      7.51 o 
   8   6   2      138.48      123.83      8.23 o 
   9   6   2       76.62       96.65      8.04 o 
  -8   7   2      121.56      132.06      8.61 o 
  -6   7   2      551.73      529.21     19.33 o 
  -5   7   2      733.16      743.68     16.59 o 
  -4   7   2        5.60       13.23      2.39 o 
  -3   7   2      200.58      187.99      5.01 o 
  -2   7   2       76.62       74.03      2.78 o 
  -1   7   2        1.10        1.15      1.15 o 
   0   7   2      299.21      306.82      6.87 o 
   1   7   2       85.76      118.82      2.89 o 
   2   7   2      153.80      145.24      3.34 o 
   3   7   2      476.34      497.84      9.01 o 
   4   7   2      320.36      323.51      8.66 o 
   5   7   2      441.63      406.27     11.58 o 
   6   7   2      212.81      187.02      6.69 o 
   7   7   2        0.15        1.00      1.59 o 
   8   7   2       55.76       60.48      5.93 o 
  -7   8   2      116.94      108.71      7.66 o 
  -6   8   2       23.06       13.97      3.45 o 
  -5   8   2      274.48      256.09     11.29 o 
  -4   8   2        0.22        0.19      1.53 o 
  -3   8   2      263.50      262.02     10.72 o 
  -2   8   2       63.67       58.95      4.21 o 
  -1   8   2      945.75      947.91     19.24 o 
   0   8   2        9.94       23.57      1.91 o 
   1   8   2      322.63      331.58      6.39 o 
   2   8   2     2393.22     2520.54     40.11 o 
   3   8   2       90.95      101.04      2.91 o 
   4   8   2     1753.00     1789.82     36.40 o 
   5   8   2      417.93      420.99     15.79 o 
   6   8   2       90.40       88.81      4.60 o 
   7   8   2       19.17       19.33      2.77 o 
   8   8   2      244.79      253.79     12.82 o 
  -7   9   2       84.03       94.74      7.46 o 
  -6   9   2      638.74      603.27     22.01 o 
  -5   9   2       19.89       21.05      3.83 o 
  -4   9   2     2016.08     1883.32     55.50 o 
  -3   9   2      435.58      425.85     15.50 o 
  -2   9   2      912.19      856.30     26.80 o 
  -1   9   2     1359.20     1354.31     39.62 o 
   0   9   2      128.68      158.27      3.66 o 
   1   9   2     1157.61     1159.66     19.33 o 
   2   9   2      651.12      649.66     13.05 o 
   3   9   2       43.99       40.56      4.11 o 
   4   9   2       83.87       71.56      3.92 o 
   5   9   2       50.07       59.96      3.76 o 
   6   9   2        4.55        5.59      3.25 o 
   7   9   2       93.88       84.42      4.91 o 
  -7  10   2       19.44       24.12      4.59 o 
  -6  10   2      102.22       89.19      6.89 o 
  -5  10   2       87.84       74.45      6.12 o 
  -4  10   2       48.70       44.21      4.98 o 
  -3  10   2     1028.35      996.40     31.39 o 
  -2  10   2      844.17      878.12     27.75 o 
  -1  10   2       56.39       68.71      4.98 o 
   0  10   2       43.91       47.84      2.83 o 
   1  10   2       21.28       23.75      1.57 o 
   2  10   2       53.20       49.88      2.20 o 
   3  10   2      251.01      262.58      7.55 o 
   4  10   2      166.05      173.49      6.13 o 
   5  10   2     1922.27     1839.58     38.37 o 
   6  10   2        7.27       14.96      2.48 o 
   7  10   2      234.43      227.49      8.45 o 
  -6  11   2        0.84        2.49      2.30 o 
  -5  11   2       45.17       45.93      5.55 o 
  -4  11   2       89.66       86.89      6.51 o 
  -3  11   2      352.32      349.87     14.16 o 
  -2  11   2      127.61      124.60      7.27 o 
  -1  11   2      439.98      503.75     17.61 o 
   0  11   2      111.05      103.57      4.36 o 
   1  11   2      101.57      101.74      4.31 o 
   2  11   2      800.04      827.78     26.60 o 
   3  11   2       52.79       44.66      6.22 o 
   4  11   2       29.91       28.97      2.80 o 
   5  11   2      169.90      163.92     10.62 o 
   6  11   2       39.98       39.34      3.71 o 
  -6  12   2      156.03      186.23     10.72 o 
  -5  12   2       44.81       35.98      5.17 o 
  -4  12   2       64.56       61.44      5.74 o 
  -3  12   2        1.44        2.68      2.11 o 
  -2  12   2      295.79      279.44     12.06 o 
  -1  12   2       14.75       14.51      2.15 o 
   0  12   2      134.18      156.50      5.74 o 
   1  12   2       62.22       77.09      3.95 o 
   2  12   2        6.63        4.59      2.68 o 
   3  12   2      267.75      283.26     12.63 o 
   4  12   2      114.25      121.15      8.04 o 
   5  12   2       39.14       55.16      5.45 o 
  -5  13   2      128.65      134.93      9.00 o 
  -4  13   2        0.14        0.96      2.30 o 
  -3  13   2        0.16        0.38      2.30 o 
  -2  13   2        0.06        4.59      2.30 o 
  -1  13   2        1.28        4.81      2.11 o 
   0  13   2      364.56      355.74     10.01 o 
   1  13   2       44.89       43.64      5.17 o 
   2  13   2      330.38      344.51     14.55 o 
   3  13   2       22.65       22.78      4.21 o 
   4  13   2       45.97       45.17      5.74 o 
   5  13   2       65.62       71.96      6.89 o 
  -4  14   2      520.70      541.26     21.24 o 
  -3  14   2      412.80      432.93     17.61 o 
  -2  14   2        4.30        5.36      2.87 o 
  -1  14   2      244.86      246.13     11.48 o 
   0  14   2       12.54        9.90      2.09 o 
   1  14   2       30.52       28.90      4.40 o 
   2  14   2        8.22        5.55      2.87 o 
   3  14   2      230.68      211.11     11.29 o 
  -1  15   2      165.05      182.40      9.95 o 
   1  15   2       22.03       14.16      3.45 o 
  -2 -12   3        7.67       10.14      3.45 o 
  -1 -12   3        0.15        1.33      1.82 o 
   0 -12   3      243.77      247.84      8.24 o 
   1 -12   3        7.05       12.30      2.29 o 
   2 -12   3       45.73       39.10      3.62 o 
   3 -12   3      246.90      255.36      8.69 o 
   4 -12   3        3.91        5.93      3.45 o 
  -3 -11   3      518.77      462.41     17.99 o 
  -2 -11   3       73.28       53.02      5.74 o 
  -1 -11   3       14.83       11.54      2.15 o 
   0 -11   3      331.14      310.05      9.25 o 
   1 -11   3      152.58      158.06      6.07 o 
   2 -11   3        3.45        2.35      1.69 o 
   3 -11   3       22.24       22.01      4.40 o 
   4 -11   3      171.54      194.46     10.91 o 
   5 -11   3      438.28      466.81     19.52 o 
  -4 -10   3        8.03        8.80      3.45 o 
  -3 -10   3      183.75      185.84      9.76 o 
  -2 -10   3      150.26      162.93      6.02 o 
  -1 -10   3      239.54      225.33      7.24 o 
   0 -10   3       34.23       37.10      3.10 o 
   1 -10   3      122.56       98.87      4.58 o 
   2 -10   3       31.49       41.59      3.40 o 
   3 -10   3      215.86      245.37     12.06 o 
   4 -10   3      617.74      609.21     22.58 o 
   5 -10   3       23.72       26.41      4.59 o 
   6 -10   3      139.83      151.39      9.76 o 
  -5  -9   3       64.42       68.32      4.50 o 
  -4  -9   3       43.64       44.26      3.57 o 
  -3  -9   3      764.37      750.95     14.14 o 
  -2  -9   3       13.46       14.67      1.68 o 
  -1  -9   3     1079.33     1128.81     24.21 o 
   0  -9   3     1168.99     1154.74     24.69 o 
   1  -9   3      157.03      138.50      5.26 o 
   2  -9   3      225.78      233.84      7.27 o 
   3  -9   3       39.47       48.23      5.36 o 
   4  -9   3      181.99      196.37     10.34 o 
   5  -9   3      759.59      769.60     26.99 o 
   6  -9   3      476.37      473.32     19.14 o 
   7  -9   3      146.08      146.99      9.57 o 
  -6  -8   3      121.54      145.34      6.48 o 
  -5  -8   3       10.46       16.28      2.68 o 
  -4  -8   3     1031.74      998.83     22.33 o 
  -3  -8   3      171.74      161.11      4.63 o 
  -2  -8   3        9.64        6.13      1.27 o 
  -1  -8   3      400.80      369.57      7.63 o 
   0  -8   3      272.39      245.54      7.16 o 
   1  -8   3      288.01      265.21      7.56 o 
   2  -8   3      876.01      907.02     29.09 o 
   3  -8   3      253.02      245.18     11.10 o 
   4  -8   3     1556.68     1608.10     48.81 o 
   5  -8   3       90.51       91.10      6.70 o 
   6  -8   3        3.37        1.34      2.49 o 
   7  -8   3      128.57      121.34      8.23 o 
  -6  -7   3        6.27        3.89      1.98 o 
  -5  -7   3       22.76       32.52      3.18 o 
  -4  -7   3        8.63       13.10      1.71 o 
  -3  -7   3       66.99       75.01      3.42 o 
  -2  -7   3      735.28      741.73     13.44 o 
  -1  -7   3       22.55       25.88      1.77 o 
   0  -7   3      708.95      727.18     12.87 o 
   1  -7   3        0.13        6.44      1.20 o 
   2  -7   3     1057.94     1196.21     36.56 o 
   3  -7   3      336.18      350.06     13.78 o 
   4  -7   3      155.81      180.68      9.19 o 
   5  -7   3      145.64      151.78      8.42 o 
   6  -7   3      523.63      498.20     18.95 o 
   7  -7   3       24.40        3.83      2.11 o 
   8  -7   3      158.45      132.06      8.80 o 
  -7  -6   3        5.22        4.98      2.49 o 
  -6  -6   3        6.03        8.21      2.23 o 
  -5  -6   3       64.84       71.31      3.10 o 
  -4  -6   3      309.98      337.41      7.43 o 
  -3  -6   3      508.82      541.65     10.42 o 
  -2  -6   3      306.42      346.17      7.11 o 
  -1  -6   3       26.57       32.02      1.75 o 
   0  -6   3      894.33      922.58     15.68 o 
   1  -6   3     1144.44     1209.99     19.98 o 
   2  -6   3      636.03      667.78     14.22 o 
   3  -6   3     1903.71     1978.63     57.23 o 
   4  -6   3     2098.86     2193.76     63.35 o 
   5  -6   3     1371.68     1316.22     40.19 o 
   6  -6   3       44.17       23.92      3.64 o 
   7  -6   3      104.99       97.99      6.89 o 
   8  -6   3      638.87      615.91     22.58 o 
  -7  -5   3       30.02       31.96      4.78 o 
  -6  -5   3       45.69        5.74      1.91 o 
  -5  -5   3      160.65      162.75      4.69 o 
  -4  -5   3       95.26       91.78      3.90 o 
  -3  -5   3      182.36      191.50      4.76 o 
  -2  -5   3      109.50      156.70      3.94 o 
  -1  -5   3       64.18       60.25      2.13 o 
   0  -5   3      105.75      105.55      2.80 o 
   1  -5   3       72.69       52.85      1.82 o 
   2  -5   3       83.57       85.41      2.97 o 
   3  -5   3       34.56       31.95      1.67 o 
   4  -5   3      613.15      542.28     12.10 o 
   5  -5   3      559.66      527.10     16.27 o 
   6  -5   3        0.96        0.96      1.91 o 
   7  -5   3      157.86      148.33      8.23 o 
   8  -5   3      440.02      393.32     16.08 o 
   9  -5   3      106.79      107.18      7.66 o 
  -8  -4   3      526.56      491.50     20.10 o 
  -7  -4   3       46.73       50.91      5.74 o 
  -6  -4   3      590.51      501.54     12.67 o 
  -5  -4   3      914.58      848.33     18.67 o 
  -4  -4   3       56.23       57.10      2.58 o 
  -3  -4   3      866.68      918.75     15.91 o 
  -2  -4   3        2.06        8.42      1.03 o 
  -1  -4   3      517.40      577.16     10.16 o 
   0  -4   3      447.10      402.46      7.35 o 
   1  -4   3      645.03      609.97     12.96 o 
   2  -4   3      149.29      153.88      4.09 o 
   3  -4   3      185.12      169.74      4.64 o 
   4  -4   3      126.30      107.23      7.66 o 
   5  -4   3      594.77      598.30     13.56 o 
   6  -4   3      890.71      870.36     19.19 o 
   7  -4   3      745.26      691.28     16.15 o 
   8  -4   3      292.03      302.21     13.21 o 
   9  -4   3       17.34       14.93      3.83 o 
  -8  -3   3      108.51      106.61      8.04 o 
  -7  -3   3        4.42        6.89      2.87 o 
  -6  -3   3      409.32      357.23      9.78 o 
  -5  -3   3      673.25      669.20     15.40 o 
  -4  -3   3      682.37      657.49     14.61 o 
  -3  -3   3      348.15      346.26      6.96 o 
  -2  -3   3      500.77      545.39      9.79 o 
  -1  -3   3        0.04        0.77      0.62 o 
   0  -3   3       38.67       48.21      2.53 o 
   1  -3   3      376.57      340.11     11.48 o 
   2  -3   3        3.38        2.52      0.66 o 
   3  -3   3      922.97     1019.95     54.16 o 
   4  -3   3        3.90        3.69      1.44 o 
   5  -3   3      183.54      192.68      5.66 o 
   6  -3   3      369.64      392.12      9.94 o 
   7  -3   3     1865.91     1724.49     35.73 o 
   8  -3   3        7.56       10.72      1.96 o 
   9  -3   3       54.46       49.14      3.78 o 
  -8  -2   3      310.24      362.12     16.08 o 
  -7  -2   3      129.92      142.28      5.64 o 
  -6  -2   3     1676.82     1626.96     34.08 o 
  -5  -2   3      350.51      364.61      9.52 o 
  -4  -2   3      109.95      119.25      9.19 o 
  -3  -2   3      120.41      133.94      5.45 o 
  -2  -2   3      885.34      861.50     14.54 o 
  -1  -2   3       33.46       48.80      1.65 o 
   0  -2   3      149.24      137.18      2.86 o 
   1  -2   3      455.34      431.72      9.33 o 
   2  -2   3      336.18      352.34      7.97 o 
   3  -2   3      327.51      360.78     10.53 o 
   4  -2   3       33.45       43.17      2.15 o 
   5  -2   3      179.80      224.94      6.22 o 
   6  -2   3     2060.26     2020.45     40.87 o 
   7  -2   3      424.44      432.25     11.03 o 
   8  -2   3       24.56       21.28      3.64 o 
   9  -2   3      149.13      145.27      7.27 o 
  -8  -1   3       72.33       76.94      6.70 o 
  -7  -1   3        0.23        6.45      1.74 o 
  -6  -1   3      322.33      309.30      8.77 o 
  -5  -1   3       12.91       10.99      2.78 o 
  -4  -1   3      327.00      340.00      9.95 o 
  -3  -1   3      214.38      202.93      5.61 o 
  -2  -1   3     1003.93      991.12     42.07 o 
  -1  -1   3     1301.50     1235.54     19.88 o 
   0  -1   3     1214.38     1224.30     19.43 o 
   1  -1   3    17553.25    14937.16    287.93 o 
   2  -1   3      913.82      797.22     16.24 o 
   3  -1   3     1071.54     1028.22     20.77 o 
   4  -1   3        3.71        5.27      1.63 o 
   5  -1   3       78.68       89.91      4.31 o 
   6  -1   3       49.06       56.05      2.98 o 
   7  -1   3      317.64      312.49      8.59 o 
   8  -1   3      649.02      590.62     14.41 o 
   9  -1   3       79.75       82.01      4.32 o 
  -8   0   3      126.87      130.15      8.42 o 
  -7   0   3      282.35      298.29      8.85 o 
  -6   0   3       98.96      120.03      4.85 o 
  -5   0   3       74.20       81.25      3.65 o 
  -4   0   3     1583.79     1682.91     34.17 o 
  -3   0   3      912.54     1055.67     21.85 o 
  -2   0   3       67.47       57.23      2.30 o 
  -1   0   3     2758.48     2653.58     51.43 o 
   0   0   3     1653.24     1766.73     27.60 o 
   2   0   3      128.23      103.12      2.84 o 
   3   0   3      162.57      155.48      4.13 o 
   4   0   3      958.76     1019.67     20.98 o 
   5   0   3      445.66      487.85     11.16 o 
   6   0   3      279.07      267.79      7.29 o 
   7   0   3      469.61      488.26     11.96 o 
   8   0   3       37.67       39.13      5.17 o 
   9   0   3       22.28       22.01      3.83 o 
  -8   1   3      254.85      249.11      8.24 o 
  -7   1   3      121.38      119.76      5.06 o 
  -6   1   3      125.60      129.39      5.00 o 
  -5   1   3      114.76      107.99      4.50 o 
  -4   1   3      217.46      236.26     38.66 o 
  -3   1   3        0.10        4.68      1.34 o 
  -2   1   3     2446.45     2407.96     47.03 o 
  -1   1   3      177.19      162.75      4.13 o 
   0   1   3      137.73      125.17      4.59 o 
   1   1   3     3201.81     3013.54     46.57 o 
   2   1   3        8.57        8.15      1.53 o 
   3   1   3        1.77       11.89      2.68 o 
   4   1   3     2257.13     2366.03     46.35 o 
   5   1   3     2369.64     2335.20     46.14 o 
   6   1   3      359.01      362.42      9.04 o 
   7   1   3      332.03      325.97      8.69 o 
   8   1   3        0.48        1.91      1.91 o 
   9   1   3        0.16       -0.57      1.91 o 
  -8   2   3       27.97       33.08      3.24 o 
  -7   2   3        3.31       -0.10      1.22 o 
  -6   2   3     1281.02     1372.95     29.16 o 
  -5   2   3       17.76       19.19      2.20 o 
  -4   2   3     4007.24     4249.20     82.69 o 
  -3   2   3      143.53      175.94      5.07 o 
  -2   2   3     1499.88     1541.70     30.59 o 
  -1   2   3      943.97      935.94     18.81 o 
   0   2   3     6018.55     6038.11    164.41 o 
   1   2   3     6392.04     6048.14    147.76 o 
   2   2   3     1616.32     1494.82     23.53 o 
   3   2   3       56.67       61.14      2.55 o 
   4   2   3      368.64      393.65      8.83 o 
   5   2   3       40.16       49.14      2.30 o 
   6   2   3        2.34        1.57      0.96 o 
   7   2   3     3247.99     3222.68     63.79 o 
   8   2   3      389.59      360.59     14.93 o 
   9   2   3        0.99        1.91      2.30 o 
  -8   3   3      135.01      136.32      5.81 o 
  -7   3   3      338.51      343.50      9.88 o 
  -6   3   3     1876.14     1867.58     38.64 o 
  -5   3   3      875.46      895.63     19.62 o 
  -4   3   3      132.31      160.39      4.94 o 
  -3   3   3     1706.59     1769.22     35.25 o 
  -2   3   3     1403.48     1271.33     25.51 o 
  -1   3   3      338.89      289.96      9.19 o 
   0   3   3    12770.48    11925.76    230.20 o 
   1   3   3      510.25      508.73      8.36 o 
   2   3   3      152.65      158.98      3.54 o 
   3   3   3        0.83       12.55      1.56 o 
   4   3   3       69.43       50.63      1.71 o 
   5   3   3       93.70      123.41      3.26 o 
   6   3   3      470.69      470.27     10.95 o 
   7   3   3       40.74       44.98      4.98 o 
   8   3   3      670.63      697.25     24.50 o 
   9   3   3      109.37      104.50      7.46 o 
  -8   4   3       29.91       31.39      3.25 o 
  -7   4   3       14.94        9.97      1.96 o 
  -6   4   3      270.81      269.33      8.13 o 
  -5   4   3     1306.10     1245.77     49.38 o 
  -4   4   3      107.46      121.73      5.74 o 
  -3   4   3     2018.81     2106.00     41.68 o 
  -2   4   3        0.17        1.41      0.74 o 
  -1   4   3     2203.04     2274.41     44.12 o 
   0   4   3     8731.20     8399.79    162.34 o 
   1   4   3      415.89      431.52      7.29 o 
   2   4   3      578.17      557.81     11.70 o 
   3   4   3       46.76       73.69      4.02 o 
   4   4   3      533.73      569.74      9.91 o 
   5   4   3      343.97      390.25      7.49 o 
   6   4   3      259.79      245.56      7.56 o 
   7   4   3       75.29       81.73      5.93 o 
   8   4   3      396.28      354.46     14.93 o 
   9   4   3       58.20       56.65      6.51 o 
  -8   5   3        4.40        1.06      2.20 o 
  -7   5   3       19.22       18.13      2.42 o 
  -6   5   3       35.28       29.01      4.69 o 
  -5   5   3      238.36      250.31      7.16 o 
  -4   5   3      388.39      372.03      9.18 o 
  -3   5   3     4099.42     4341.52     84.04 o 
  -2   5   3     5287.74     5688.95    109.08 o 
  -1   5   3      575.87      556.19     16.84 o 
   0   5   3       83.68       83.25      2.50 o 
   1   5   3        8.38       34.00      1.21 o 
   2   5   3     1847.48     1881.07     29.67 o 
   3   5   3      105.71      119.53      3.92 o 
   5   5   3       19.70       13.65      1.96 o 
   6   5   3      780.40      795.04     18.13 o 
   7   5   3      142.21      137.80      8.04 o 
   8   5   3       48.66       63.93      5.74 o 
   9   5   3       43.54       45.93      5.93 o 
  -8   6   3      276.32      309.93      9.60 o 
  -7   6   3       11.02        9.78      2.03 o 
  -6   6   3       69.58       68.97     12.06 o 
  -5   6   3     1168.20     1107.33     23.73 o 
  -4   6   3        7.16        7.94      1.28 o 
  -3   6   3       37.82       34.62      1.98 o 
  -2   6   3      551.87      557.81     12.08 o 
  -1   6   3      483.54      567.50     11.96 o 
   0   6   3     5042.82     5521.17    105.56 o 
   1   6   3     2230.59     2292.22     36.09 o 
   2   6   3       16.71       16.27      1.58 o 
   3   6   3      237.23      269.43      6.99 o 
   4   6   3      107.31      107.92      4.13 o 
   5   6   3       25.36       35.41      4.21 o 
   6   6   3      259.07      276.96      8.39 o 
   7   6   3      222.27      205.54      7.24 o 
   8   6   3       16.02       17.23      3.64 o 
   9   6   3      644.16      640.79     24.12 o 
  -8   7   3      115.82      109.48      7.85 o 
  -7   7   3      167.31       92.83      6.89 o 
  -6   7   3       84.65       87.40      4.09 o 
  -5   7   3      405.27      392.12      9.95 o 
  -4   7   3        7.98        6.90      1.20 o 
  -3   7   3       21.23       18.49      1.56 o 
  -2   7   3        3.41        1.74      0.78 o 
  -1   7   3        2.77       10.99      0.96 o 
   0   7   3       41.10       69.48      2.39 o 
   1   7   3       21.60       20.17      1.37 o 
   2   7   3       89.87      126.45      2.95 o 
   3   7   3      302.71      315.97      6.00 o 
   4   7   3      815.65      849.77     18.54 o 
   5   7   3       46.66       54.14      8.71 o 
   7   7   3       86.89       85.22      4.66 o 
   8   7   3       32.11       31.28      3.45 o 
  -8   8   3      100.29       23.54      4.02 o 
  -7   8   3       10.93       10.91      3.25 o 
  -6   8   3      516.74      473.32     18.18 o 
  -5   8   3       77.83       96.65      6.51 o 
  -4   8   3      681.27      685.87     15.23 o 
  -3   8   3      431.19      434.87     10.00 o 
  -2   8   3      608.96      609.49     26.13 o 
  -1   8   3      872.35      827.01     25.07 o 
   0   8   3      336.02      310.87      7.14 o 
   1   8   3       10.43       18.06      1.21 o 
   2   8   3       28.28       29.54      2.99 o 
   3   8   3     2376.22     2351.15     37.52 o 
   4   8   3      591.08      589.93     15.12 o 
   5   8   3      232.64      238.14      7.44 o 
   6   8   3      194.09      184.30      7.37 o 
   7   8   3       13.60       22.17      2.80 o 
   8   8   3       65.42       65.41      4.52 o 
  -7   9   3       49.69       53.02      6.12 o 
  -6   9   3      283.75      288.24     13.01 o 
  -5   9   3      183.77      161.35      8.80 o 
  -4   9   3       65.62       41.72      4.59 o 
  -3   9   3      110.25      124.02      6.70 o 
  -2   9   3      456.87      444.23     15.50 o 
  -1   9   3      261.58      266.61     10.14 o 
   0   9   3     2359.35     2318.09     45.33 o 
   1   9   3      325.07      306.08      6.12 o 
   2   9   3      495.11      455.69      8.49 o 
   3   9   3      222.48      236.58      9.19 o 
   4   9   3        6.08        7.01      1.74 o 
   5   9   3        0.01        2.16      6.12 o 
   6   9   3       42.19       41.70      4.31 o 
   7   9   3       25.29       30.13      3.38 o 
   8   9   3        1.29        3.12      2.16 o 
  -7  10   3      174.73      172.25     10.34 o 
  -6  10   3       34.25       36.36      4.98 o 
  -5  10   3        3.71        1.15      2.11 o 
  -4  10   3       22.02       23.92      3.64 o 
  -3  10   3        2.16       15.50      3.06 o 
  -2  10   3       25.08       17.99      3.06 o 
  -1  10   3     2025.85     2031.08     57.99 o 
   0  10   3      284.98      285.55      7.77 o 
   1  10   3      451.54      452.09      8.55 o 
   2  10   3      944.99      950.23     16.34 o 
   3  10   3       31.77       29.06      2.48 o 
   4  10   3        0.87        1.58      1.63 o 
   5  10   3       31.37       30.17      3.04 o 
   6  10   3       69.64       72.64      4.31 o 
   7  10   3      398.91      404.63     11.97 o 
  -6  11   3       25.90       23.73      4.40 o 
  -5  11   3      151.72      149.48      8.80 o 
  -4  11   3      232.21      227.57     10.91 o 
  -3  11   3       17.98       19.91      3.45 o 
  -2  11   3      170.52      159.43      8.04 o 
  -1  11   3      331.99      306.81     12.06 o 
   0  11   3       86.46      105.66      4.38 o 
   1  11   3      563.75      590.26     13.65 o 
   2  11   3     1251.52     1231.61     25.77 o 
   3  11   3     2987.07     2988.94     59.00 o 
   4  11   3        1.89       12.27      2.15 o 
   5  11   3       57.81       55.84      3.84 o 
   6  11   3       67.35       79.00      4.71 o 
   7  11   3        0.02        1.11      3.73 o 
  -6  12   3      276.75      250.34     12.82 o 
  -5  12   3      193.25      191.97     10.53 o 
  -4  12   3        5.39       14.93      3.45 o 
  -3  12   3       76.72       64.69      5.36 o 
  -2  12   3      462.52      449.78     16.84 o 
  -1  12   3       12.72       30.24      4.02 o 
   0  12   3     1254.35     1226.97     26.19 o 
   1  12   3      180.83      186.69      7.66 o 
   2  12   3     1956.75     1965.24     56.65 o 
   3  12   3       11.92        9.00      3.06 o 
   4  12   3      123.49      118.94      5.09 o 
   5  12   3       54.62       46.48      3.78 o 
   6  12   3       81.34       94.19      5.18 o 
  -5  13   3       16.20       15.89      3.83 o 
  -4  13   3       89.11       86.51      6.89 o 
  -3  13   3      467.90      467.19     18.18 o 
  -2  13   3        6.65        3.83      2.49 o 
  -1  13   3       73.74       66.95      3.84 o 
   0  13   3       91.25       94.92      4.52 o 
   1  13   3       28.36       22.39      3.83 o 
   2  13   3      418.25      416.86     16.46 o 
   3  13   3      332.91      317.52     13.78 o 
   4  13   3      293.33      285.94     13.21 o 
   5  13   3        2.67       -2.68      2.68 o 
  -4  14   3       83.17       80.58      7.46 o 
  -3  14   3       45.69       45.55      5.74 o 
  -2  14   3        1.39       -1.91      1.91 o 
  -1  14   3        0.74        0.08      1.55 o 
   0  14   3      422.82      402.65     11.16 o 
   1  14   3      414.31      375.71     15.50 o 
   2  14   3      161.36      159.62      9.38 o 
   3  14   3       58.84       48.42      5.93 o 
   4  14   3      113.70      125.94      8.80 o 
  -2  15   3       38.41       40.30      7.27 o 
  -1  15   3        1.65        2.56      1.69 o 
   0  15   3       97.23       96.08      7.27 o 
   1  15   3      103.31       92.25      7.08 o 
   2  15   3       22.54       27.94      4.78 o 
   0 -12   4      195.12      211.73      7.70 o 
   1 -12   4       66.24       82.48      4.79 o 
   2 -12   4       86.79       92.22      7.46 o 
  -2 -11   4      237.39      227.38     11.10 o 
  -1 -11   4       11.14        8.07      2.17 o 
   0 -11   4        1.76        0.00      1.62 o 
   1 -11   4       62.53       66.30      4.11 o 
   2 -11   4      129.79      131.32      5.78 o 
   3 -11   4       68.12       64.54      4.14 o 
   4 -11   4      128.89      141.82      9.38 o 
  -3 -10   4        1.52        5.17      2.87 o 
  -2 -10   4      105.32      121.34      5.34 o 
  -1 -10   4      148.26      154.83      6.09 o 
   0 -10   4       13.17       11.96      2.23 o 
   1 -10   4      100.57      108.66      4.91 o 
   2 -10   4      434.10      428.59     11.60 o 
   3 -10   4      216.87      242.88     12.25 o 
   4 -10   4        3.52        3.45      2.87 o 
   5 -10   4       12.81       15.12      4.02 o 
   6 -10   4      185.28      182.78     10.91 o 
  -4  -9   4       10.35       13.79      2.53 o 
  -3  -9   4       57.26       61.60      3.15 o 
  -2  -9   4     1131.65     1154.98     25.10 o 
  -1  -9   4      849.44      834.29     18.93 o 
   0  -9   4      215.97      209.99      6.95 o 
   1  -9   4      508.70      504.13     12.69 o 
   2  -9   4       26.84       31.21      2.80 o 
   3  -9   4      143.42      140.87      8.61 o 
   4  -9   4      693.71      675.24     24.50 o 
   5  -9   4      256.30      246.13     12.44 o 
   6  -9   4       92.86       79.43      7.08 o 
  -5  -8   4       65.27       77.43      4.67 o 
  -4  -8   4      282.47      269.31      8.53 o 
  -3  -8   4        2.01        1.35      1.18 o 
  -2  -8   4      710.67      724.00     13.51 o 
  -1  -8   4      312.37      293.99      6.58 o 
   0  -8   4      289.08      291.38      8.24 o 
   1  -8   4      339.96      337.30      9.10 o 
   2  -8   4      308.13      333.55      9.16 o 
   3  -8   4      402.25      386.04     15.50 o 
   4  -8   4       43.12       48.42      5.55 o 
   5  -8   4      328.04      327.48     14.55 o 
   6  -8   4       59.98       59.14      6.51 o 
   7  -8   4     1031.07     1087.89     36.36 o 
  -6  -7   4      150.10      160.39      6.70 o 
  -5  -7   4       37.27       49.34      6.51 o 
  -4  -7   4       50.88       49.31      2.74 o 
  -3  -7   4       30.45       30.97      2.32 o 
  -2  -7   4      856.91      876.54     15.72 o 
  -1  -7   4      236.41      228.87      6.67 o 
   0  -7   4        0.00        5.17      1.90 o 
   1  -7   4     1593.60     1675.11     34.00 o 
   2  -7   4      370.98      423.56     15.89 o 
   3  -7   4      151.17      152.54      8.42 o 
   4  -7   4       41.08       37.90      4.78 o 
   5  -7   4      237.80      219.53     10.91 o 
   6  -7   4      375.07      348.91     14.93 o 
   8  -7   4      124.48      116.37      8.23 o 
  -6  -6   4       24.46       33.30      4.78 o 
  -5  -6   4        5.28        9.85      1.68 o 
  -4  -6   4      834.02      832.32     15.35 o 
  -3  -6   4      172.82      162.19      4.64 o 
  -2  -6   4     2297.01     2309.06     37.49 o 
  -1  -6   4      394.01      424.81      8.32 o 
   0  -6   4       16.25       17.04      1.40 o 
   1  -6   4       22.90       22.86      1.44 o 
   2  -6   4      927.70      889.85     18.74 o 
   3  -6   4     1145.81     1145.11     35.41 o 
   4  -6   4     2478.84     2573.68     73.88 o 
   5  -6   4       21.81       23.54      4.02 o 
   6  -6   4       34.83       25.84      4.02 o 
   7  -6   4        5.43        7.46      2.87 o 
   8  -6   4        0.24        1.15      2.49 o 
  -7  -5   4      168.21      160.20      9.76 o 
  -6  -5   4      129.01      120.39      7.85 o 
  -5  -5   4        1.70        2.99      1.25 o 
  -4  -5   4       29.14       30.17      3.28 o 
  -3  -5   4      695.01      679.70     12.59 o 
  -2  -5   4       54.01       52.44      2.32 o 
  -1  -5   4      545.36      579.12     10.56 o 
   0  -5   4      204.93      215.16      4.73 o 
   1  -5   4      249.68      322.63      6.33 o 
   2  -5   4     1474.62     1553.27     31.23 o 
   3  -5   4        3.29       10.93      1.34 o 
   4  -5   4      255.33      230.00      6.99 o 
   5  -5   4      213.69      173.98      8.61 o 
   6  -5   4      151.09      130.91      7.66 o 
   7  -5   4      230.40      226.99     10.91 o 
   8  -5   4       96.12       92.83      6.89 o 
  -7  -4   4       11.64        7.08      3.06 o 
  -6  -4   4        0.18        1.13      1.47 o 
  -5  -4   4       28.15       12.82      2.68 o 
  -4  -4   4        6.05        6.95      1.38 o 
  -3  -4   4      271.50      277.96      6.22 o 
  -2  -4   4      849.51      825.78     14.43 o 
  -1  -4   4      735.29      704.87     12.33 o 
   0  -4   4        0.47        3.52      0.76 o 
   1  -4   4     1664.94     1886.86     30.15 o 
   2  -4   4       53.44       60.00      5.45 o 
   3  -4   4       63.49       77.75      2.94 o 
   4  -4   4      556.38      585.87     13.08 o 
   5  -4   4       11.52       16.54      1.79 o 
   6  -4   4     1147.23     1170.21     24.95 o 
   7  -4   4      962.50      918.22     20.55 o 
   8  -4   4        0.66        8.61      2.87 o 
   9  -4   4       53.19       67.94      6.12 o 
  -7  -3   4      103.09       95.12      7.27 o 
  -6  -3   4       32.68       40.75      3.13 o 
  -5  -3   4     1287.50     1245.66     26.78 o 
  -4  -3   4       10.19       14.89      1.93 o 
  -3  -3   4      432.41      422.61      8.32 o 
  -2  -3   4       16.34       22.34      1.54 o 
  -1  -3   4       95.27       75.25      2.58 o 
   0  -3   4        9.61       15.91      1.36 o 
   1  -3   4     1230.35     1363.31     21.93 o 
   2  -3   4      118.23      155.49      4.36 o 
   3  -3   4      348.14      351.87     13.97 o 
   4  -3   4       25.80       40.63      4.50 o 
   5  -3   4      190.49      229.61      6.70 o 
   6  -3   4        5.61       13.53      1.84 o 
   7  -3   4        4.94        2.23      1.47 o 
   8  -3   4      404.99      402.76     10.89 o 
   9  -3   4       37.36       35.98      4.98 o 
  -8  -2   4      553.26      564.80     22.20 o 
  -7  -2   4        0.12        0.21      1.33 o 
  -6  -2   4      916.59      871.94     19.93 o 
  -5  -2   4      139.56      136.01      5.06 o 
  -4  -2   4       36.12       43.89     10.05 o 
  -3  -2   4      574.14      547.81     12.31 o 
  -2  -2   4      429.75      412.94      7.77 o 
  -1  -2   4      312.83      371.84      6.95 o 
   0  -2   4       63.33       64.77      1.87 o 
   1  -2   4     1226.27     1229.95     19.76 o 
   2  -2   4        0.03        5.96      1.91 o 
   3  -2   4      334.15      345.48     13.01 o 
   4  -2   4     1054.22     1122.26     23.14 o 
   5  -2   4       45.00       39.60      2.78 o 
   6  -2   4        4.47        4.53      1.91 o 
   7  -2   4     1333.69     1285.54     27.41 o 
   8  -2   4      701.60      692.48     16.51 o 
   9  -2   4      120.12      118.96      5.21 o 
  -8  -1   4       63.47       60.10      6.70 o 
  -7  -1   4        1.89        5.98      1.82 o 
  -6  -1   4       48.67       61.39      3.65 o 
  -5  -1   4       12.25       18.05      2.09 o 
  -4  -1   4      209.43      233.99      9.28 o 
  -3  -1   4      769.42      785.97     16.98 o 
  -2  -1   4      689.96      677.87     14.27 o 
  -1  -1   4      201.19      218.93      4.48 o 
   0  -1   4        3.56        3.27      0.53 o 
   1  -1   4     5785.44     5750.28    107.86 o 
   3  -1   4     1179.24     1208.82     24.43 o 
   4  -1   4      444.04      438.72     11.39 o 
   5  -1   4       12.06       14.91      1.62 o 
   6  -1   4        3.31       10.72      1.62 o 
   7  -1   4        5.80       13.47      2.01 o 
   8  -1   4        0.26        5.47      1.91 o 
   9  -1   4      351.57      363.73     10.41 o 
  -8   0   4      140.99      161.15      6.48 o 
  -7   0   4       76.58       64.36      3.84 o 
  -6   0   4     1523.19     1513.12     32.07 o 
  -5   0   4      837.87      840.55     18.87 o 
  -4   0   4      152.84      147.33      4.94 o 
  -3   0   4     1427.64     1460.81     29.84 o 
  -2   0   4      131.95      129.17      3.99 o 
  -1   0   4      505.01      394.82     48.14 o 
   0   0   4     2445.31     2246.70     43.85 o 
   1   0   4    16353.22    14518.22    396.76 o 
   2   0   4      387.15      446.19     13.97 o 
   3   0   4     1654.77     1837.31     36.27 o 
   4   0   4       81.02      104.14      3.45 o 
   5   0   4      584.36      593.04     13.26 o 
   6   0   4      449.82      439.04     10.68 o 
   7   0   4      167.61      168.49     13.78 o 
   8   0   4       95.25       86.51      4.11 o 
   9   0   4        0.02        1.72      2.30 o 
  -8   1   4        2.69        9.76      3.45 o 
  -7   1   4        9.72        8.71      1.89 o 
  -6   1   4        0.25        1.53      1.35 o 
  -5   1   4       35.27       37.80      2.77 o 
  -4   1   4      901.17      905.37     19.62 o 
  -3   1   4     1714.60     1717.53     34.58 o 
  -2   1   4      258.66      265.49      6.63 o 
  -1   1   4      169.47      182.21      4.74 o 
   0   1   4      839.84      767.93     62.97 o 
   1   1   4     4776.03     4727.22     90.47 o 
   2   1   4        4.91        1.82      0.54 o 
   3   1   4     1652.67     1668.83     32.95 o 
   4   1   4      234.83      197.91      7.37 o 
   5   1   4      936.76      965.43     20.29 o 
   6   1   4     1109.26     1142.14     26.03 o 
   7   1   4       67.01       65.44      3.30 o 
   8   1   4      142.25      125.55      7.46 o 
   9   1   4      127.50      129.00      8.04 o 
  -8   2   4      188.64      209.35      7.94 o 
  -7   2   4        0.01        2.37      2.68 o 
  -6   2   4        0.07        7.29      1.76 o 
  -5   2   4      673.32      656.78     15.29 o 
  -4   2   4      499.30      511.04     12.04 o 
  -3   2   4     1949.78     2079.11     41.48 o 
  -2   2   4       60.08       59.32      3.06 o 
  -1   2   4      189.43      181.68      4.74 o 
   0   2   4      204.10      212.83      5.74 o 
   1   2   4     7309.89     7009.33    132.85 o 
   2   2   4       13.33       26.85      1.14 o 
   3   2   4     1475.94     1394.68     22.34 o 
   4   2   4      437.72      473.90     10.46 o 
   5   2   4      145.38      135.75      4.18 o 
   6   2   4     1188.37     1176.40     24.60 o 
   7   2   4       15.08       10.55      1.74 o 
   8   2   4      417.55      395.80     15.69 o 
   9   2   4       22.51       26.80      4.40 o 
  -8   3   4      771.97      813.41     21.24 o 
  -7   3   4       12.08       13.97      3.25 o 
  -6   3   4      478.95      486.71     12.38 o 
  -5   3   4       89.26       97.88      6.03 o 
  -4   3   4       57.79       67.34      3.18 o 
  -3   3   4        0.44        5.55      2.87 o 
  -2   3   4       15.86       26.49      1.82 o 
  -1   3   4     1938.35     1607.18    246.23 o 
   0   3   4    13764.23    12837.48    247.93 o 
   1   3   4      362.86      370.71      7.58 o 
   2   3   4        0.09        5.10      0.62 o 
   3   3   4        4.39        2.38      0.56 o 
   4   3   4      521.50      481.85      8.62 o 
   5   3   4     1239.21     1310.58     21.63 o 
   6   3   4      466.34      475.60     11.01 o 
   7   3   4      550.95      494.37     17.99 o 
   8   3   4       38.62       32.15      4.40 o 
   9   3   4      216.21      201.73     10.72 o 
  -8   4   4       86.77       83.57      7.37 o 
  -7   4   4        1.16        1.77      1.53 o 
  -6   4   4      354.48      361.93     13.97 o 
  -5   4   4       19.81       17.49      2.03 o 
  -4   4   4       76.48       93.27      3.72 o 
  -3   4   4      212.19      238.98      6.36 o 
  -2   4   4      712.83      719.24     15.22 o 
  -1   4   4     5172.43     3955.16    107.75 o 
   0   4   4     1604.74     1713.25     33.56 o 
   1   4   4        0.11        3.20      1.44 o 
   2   4   4      212.22      198.70      4.44 o 
   3   4   4      739.46      709.32     11.82 o 
   4   4   4       76.49       53.67      1.66 o 
   5   4   4      485.02      485.73      8.91 o 
   6   4   4        2.44        9.05      2.30 o 
   7   4   4      698.54      632.75     22.01 o 
   8   4   4      272.80      283.26     12.82 o 
   9   4   4      860.51      871.61     30.05 o 
  -8   5   4      254.48      246.87      8.45 o 
  -7   5   4      414.78      414.19     11.43 o 
  -6   5   4     2164.99     2020.70    172.16 o 
  -5   5   4     1414.60     1462.74     36.56 o 
  -4   5   4        0.01        0.90      0.92 o 
  -3   5   4        1.20        2.62      1.01 o 
  -2   5   4      627.58      666.67     14.20 o 
  -1   5   4      537.88      503.55     10.89 o 
   0   5   4     7378.47     7131.32    136.08 o 
   1   5   4     3154.13     3182.21     49.57 o 
   2   5   4      214.90      221.33      4.25 o 
   3   5   4     2347.53     2550.15     85.27 o 
   4   5   4      809.83      957.22     20.15 o 
   5   5   4      296.59      273.76      8.52 o 
   6   5   4      162.75      177.50      6.16 o 
   7   5   4       33.76       31.96      4.21 o 
   8   5   4      186.72      207.47     10.72 o 
   9   5   4      164.82      138.38      9.00 o 
  -8   6   4      193.33      200.40      7.49 o 
  -7   6   4        0.61        3.96      1.74 o 
  -6   6   4       11.38       12.25      2.01 o 
  -5   6   4      260.22      263.56      7.62 o 
  -4   6   4      654.31      668.94     19.62 o 
  -3   6   4      475.07      458.73     10.67 o 
  -2   6   4      333.47      391.33      9.04 o 
  -1   6   4     1257.20     1398.68     27.88 o 
   0   6   4       30.47       25.86      2.58 o 
   1   6   4      471.66      497.65      8.65 o 
   2   6   4       82.71      103.93      2.41 o 
   3   6   4       15.04       23.45      1.82 o 
   4   6   4      166.38      151.14      5.01 o 
   5   6   4        7.97        8.60      1.66 o 
   6   6   4       12.31       20.28      2.57 o 
   7   6   4       80.57       85.83      5.17 o 
   8   6   4      355.30      345.08     14.93 o 
   9   6   4      166.38      154.26      9.57 o 
  -8   7   4      142.75      170.92     10.34 o 
  -7   7   4     1209.53     1106.66    114.26 o 
  -6   7   4      267.82      272.16      8.15 o 
  -5   7   4       18.44       24.24      2.34 o 
  -4   7   4       14.12       17.04      1.79 o 
  -3   7   4      972.04      981.19     22.20 o 
  -2   7   4      514.49      454.36     10.32 o 
  -1   7   4       39.43       20.29      3.73 o 
   0   7   4       21.22       44.49      2.01 o 
   1   7   4       18.25       12.76      0.98 o 
   2   7   4      120.78      142.11      4.80 o 
   3   7   4     2995.81     3253.89     62.98 o 
   4   7   4      631.32      635.21     14.48 o 
   5   7   4      545.58      469.96     11.71 o 
   6   7   4      540.24      520.21     18.57 o 
   7   7   4        4.26        4.55      1.93 o 
   8   7   4      361.11      333.23     10.35 o 
   9   7   4       15.14        9.95      3.45 o 
  -7   8   4       23.20       32.92      4.98 o 
  -6   8   4      329.64      317.33     13.78 o 
  -5   8   4      294.62      302.22      8.31 o 
  -4   8   4        2.38       18.57      3.25 o 
  -3   8   4      792.37      821.50     17.61 o 
  -2   8   4      123.66       96.47      3.22 o 
  -1   8   4     1580.99     1563.30     31.18 o 
   0   8   4      596.80      603.93     12.78 o 
   1   8   4      252.69      285.40      5.62 o 
   2   8   4       14.98        9.19      0.87 o 
   3   8   4     1442.01     1412.65     28.82 o 
   4   8   4       20.64       20.17      2.09 o 
   5   8   4      639.82      616.07     14.68 o 
   6   8   4       33.73       34.31      3.16 o 
   8   8   4      109.79      115.20     10.72 o 
  -7   9   4        0.88        0.19      2.49 o 
  -6   9   4       77.70       83.64      6.51 o 
  -5   9   4      258.95      262.02     11.87 o 
  -4   9   4     1273.56     1281.38     39.24 o 
  -3   9   4       56.70       46.13      4.21 o 
  -2   9   4       43.06       45.74      3.35 o 
  -1   9   4      703.73      681.36     21.44 o 
   0   9   4        9.60       11.03      2.58 o 
   1   9   4       51.65       49.82      6.10 o 
   2   9   4      372.09      394.42      7.51 o 
   3   9   4       13.74       11.08      2.01 o 
   4   9   4       83.65       77.51      3.78 o 
   5   9   4        0.19        1.15      2.20 o 
   6   9   4       25.30       32.55      3.35 o 
   7   9   4       23.43       18.65      4.40 o 
   8   9   4      289.60      292.45     13.97 o 
  -7  10   4      249.87      255.13     13.01 o 
  -6  10   4      281.41      261.44     12.63 o 
  -5  10   4      242.05      244.79     11.68 o 
  -4  10   4      423.13      406.33     15.69 o 
  -3  10   4      260.31      247.28     10.91 o 
  -2  10   4     2512.55     2447.36     69.67 o 
  -1  10   4       10.83       13.40      2.49 o 
   0  10   4     1588.08     1640.51     32.67 o 
   1  10   4      417.59      402.07      7.79 o 
   2  10   4      792.17      775.23     13.58 o 
   3  10   4      270.90      270.10      7.62 o 
   4  10   4       11.43       11.34      1.88 o 
   5  10   4      654.84      643.43     15.56 o 
   6  10   4        5.92        7.45      2.12 o 
   7  10   4       11.98       20.75      2.94 o 
  -6  11   4       12.28       16.84      3.83 o 
  -5  11   4        1.63        0.38      2.11 o 
  -4  11   4       95.34      105.84      7.08 o 
  -3  11   4     2111.52     2092.90     61.25 o 
  -2  11   4      284.72      300.68     12.06 o 
  -1  11   4      101.98       93.02      5.74 o 
   0  11   4      306.19      296.01      8.18 o 
   1  11   4        2.09        9.22      3.06 o 
   2  11   4     1087.16     1087.05     23.00 o 
   3  11   4       97.09      103.82      4.41 o 
   4  11   4      197.84      195.82      6.61 o 
   5  11   4        0.14        2.25      1.56 o 
   6  11   4       44.72       44.57      6.51 o 
   7  11   4      359.12      366.91     11.30 o 
  -6  12   4      151.04      165.75     10.14 o 
  -5  12   4       76.90       79.62      6.70 o 
  -4  12   4        3.36        9.38      2.87 o 
  -3  12   4      126.22      126.89      7.66 o 
  -2  12   4      492.67      497.82     17.99 o 
  -1  12   4     1326.89     1264.92     38.28 o 
   0  12   4     1529.72     1462.16     30.45 o 
   1  12   4     1135.45     1099.07     23.47 o 
   2  12   4        1.90       -0.19      2.11 o 
   3  12   4      542.88      525.40     12.90 o 
   4  12   4       21.13       21.24      3.45 o 
   5  12   4        7.07        9.46      2.12 o 
   6  12   4       16.69       21.64      2.91 o 
  -5  13   4        1.53        1.34      2.30 o 
  -4  13   4       20.05       11.10      3.25 o 
  -3  13   4      509.66      495.33     18.76 o 
  -2  13   4      133.95      136.46      8.04 o 
  -1  13   4        3.23        5.55      2.49 o 
   0  13   4      510.24      531.52     13.18 o 
   1  13   4        3.46        7.66      2.87 o 
   2  13   4      179.62      164.98      9.00 o 
   3  13   4      313.98      308.91     13.40 o 
   4  13   4        7.66       11.68      3.45 o 
   5  13   4      150.18      165.66      7.08 o 
  -4  14   4      905.44      891.13     30.62 o 
  -3  14   4      116.82      104.88      7.46 o 
  -2  14   4      127.62      106.42      7.27 o 
  -1  14   4      588.13      580.94     14.75 o 
   0  14   4      148.79      144.40      5.81 o 
   1  14   4      797.32      720.22     24.88 o 
   2  14   4      427.59      403.65     16.46 o 
   3  14   4        4.23        1.53      2.68 o 
   4  14   4       39.51       28.33      4.78 o 
  -3  15   4      137.60      133.59      8.80 o 
  -2  15   4        7.73        6.12      2.87 o 
  -1  15   4       20.26       21.68      2.83 o 
   0  15   4       12.74        6.32      2.87 o 
   1  15   4       74.32       79.43      6.51 o 
   2  15   4      164.14      166.70      9.95 o 
   3  15   4       11.10       12.44      3.64 o 
  -1 -11   5       79.12       88.98      4.87 o 
   0 -11   5      307.88      275.40      8.96 o 
   1 -11   5       90.73       97.61      7.66 o 
   2 -11   5      130.80      116.56      8.61 o 
   3 -11   5        0.56       -1.15      2.68 o 
  -2 -10   5      307.37      332.76     17.51 o 
  -1 -10   5       46.45       48.91      4.69 o 
   0 -10   5        2.87        2.49      1.76 o 
   1 -10   5      197.13      194.83      6.92 o 
   2 -10   5       91.57       70.44      5.55 o 
   3 -10   5      160.03      160.90      6.29 o 
   4 -10   5      432.30      459.15     19.33 o 
   5 -10   5       92.19       74.45      7.08 o 
  -4  -9   5        0.02       -1.66      1.66 o 
  -3  -9   5       61.91       71.87     11.01 o 
  -2  -9   5       52.50       46.71      3.72 o 
  -1  -9   5     1217.98     1234.23     26.71 o 
   0  -9   5      107.87      103.03      4.71 o 
   1  -9   5      371.06      354.48      9.84 o 
   2  -9   5      358.43      327.74      9.40 o 
   3  -9   5      482.27      501.50     16.56 o 
   4  -9   5       68.50       55.89      6.32 o 
   5  -9   5       42.47       47.47      6.12 o 
   6  -9   5       26.47       35.60      5.74 o 
  -4  -8   5      637.32      620.35     15.56 o 
  -3  -8   5      668.82      688.57     13.44 o 
  -2  -8   5       83.87       80.78      3.30 o 
  -1  -8   5      123.06      138.19      5.33 o 
   0  -8   5       20.86       23.25      2.48 o 
   1  -8   5      479.91      469.34     11.80 o 
   2  -8   5      146.94      156.27      7.66 o 
   3  -8   5      240.99      214.17     10.91 o 
   4  -8   5      440.34      476.76     18.76 o 
   5  -8   5       69.57       72.54      6.70 o 
   6  -8   5      495.38      530.93     21.05 o 
   7  -8   5       58.95       46.13      6.12 o 
  -5  -7   5      402.99      382.77     11.16 o 
  -4  -7   5      169.18      191.14      5.55 o 
  -3  -7   5        3.03       10.91      5.28 o 
  -2  -7   5       40.90       42.63      2.49 o 
  -1  -7   5       63.85       67.96      2.85 o 
   0  -7   5     1203.83     1259.03     21.45 o 
   1  -7   5      259.40      224.46      6.79 o 
   2  -7   5      556.05      555.72     13.27 o 
   3  -7   5        3.19        0.19      2.30 o 
   4  -7   5      386.62      411.69     16.46 o 
   5  -7   5     2357.25     2372.72     70.05 o 
   6  -7   5        5.24        6.70      3.06 o 
   7  -7   5       39.50       25.46      4.59 o 
  -6  -6   5       19.13       17.42      3.83 o 
  -5  -6   5        1.46        3.00      1.42 o 
  -4  -6   5       50.89       55.29      2.96 o 
  -3  -6   5     1072.11     1082.41     19.15 o 
  -2  -6   5      479.75      472.92      9.49 o 
  -1  -6   5      521.33      508.33      9.82 o 
   0  -6   5      303.30      298.59      6.37 o 
   1  -6   5      385.10      365.43      7.28 o 
   2  -6   5     1666.02     1636.67     26.82 o 
   3  -6   5        3.32        4.40      2.30 o 
   4  -6   5     1449.41     1543.21     46.89 o 
   5  -6   5      397.46      400.21     16.08 o 
   6  -6   5       40.06       42.30      5.17 o 
   7  -6   5       13.03       15.50      3.64 o 
   8  -6   5       13.14        0.96      2.49 o 
  -6  -5   5      121.25      122.88      8.23 o 
  -5  -5   5      316.46      313.00      9.76 o 
  -4  -5   5       62.23       68.97      3.16 o 
  -3  -5   5      343.16      339.88      7.51 o 
  -2  -5   5      158.48      163.42      4.42 o 
  -1  -5   5      152.93      157.49      4.14 o 
   0  -5   5      459.39      454.31      8.66 o 
   1  -5   5      658.51      666.13     11.83 o 
   2  -5   5      127.42      136.11      4.35 o 
   3  -5   5       56.95       69.66      3.92 o 
   4  -5   5      767.05      766.62     16.89 o 
   5  -5   5        4.52        5.17      2.49 o 
   6  -5   5      183.95      191.01      9.76 o 
   7  -5   5       63.19       60.86      5.55 o 
   8  -5   5      736.27      765.39     26.80 o 
  -7  -4   5       46.96       49.38      6.12 o 
  -6  -4   5       68.85       81.78      8.42 o 
  -5  -4   5      170.94      147.30      7.27 o 
  -4  -4   5        0.53       -0.84      1.15 o 
  -3  -4   5        7.09        4.39      1.24 o 
  -2  -4   5      929.23      929.36     16.19 o 
  -1  -4   5      707.36      759.97     13.39 o 
   0  -4   5     1257.73     1310.08     21.63 o 
   1  -4   5       87.64      128.74      6.48 o 
   2  -4   5        4.37       19.78      6.41 o 
   3  -4   5      373.93      414.39      9.81 o 
   4  -4   5        4.47       12.82      1.56 o 
   5  -4   5      403.92      393.92      9.89 o 
   6  -4   5      462.48      477.47     11.80 o 
   7  -4   5      140.26      141.63      8.23 o 
   8  -4   5       69.30       65.65      5.93 o 
   9  -4   5        7.21        4.40      2.68 o 
  -7  -3   5       66.35       66.03      6.32 o 
  -6  -3   5       23.05       21.38      2.62 o 
  -5  -3   5      121.43      146.68      5.53 o 
  -4  -3   5      231.48      187.75     30.81 o 
  -3  -3   5     1567.59     1478.85     24.78 o 
  -2  -3   5      360.85      387.64      7.76 o 
  -1  -3   5       92.89      105.18      2.97 o 
   0  -3   5      220.62      265.86      5.35 o 
   1  -3   5      382.27      335.62      6.32 o 
   2  -3   5        0.09       -0.64      0.64 o 
   3  -3   5       25.51       36.23      2.12 o 
   4  -3   5       21.26       21.56      2.11 o 
   5  -3   5      165.13      164.55      5.28 o 
   6  -3   5      304.61      323.90     13.21 o 
   7  -3   5      618.30      625.21     15.02 o 
   8  -3   5       28.11       31.89      3.04 o 
   9  -3   5      380.05      409.20     16.46 o 
  -7  -2   5      512.14      516.43     13.71 o 
  -6  -2   5      214.85      226.93      7.49 o 
  -5  -2   5        3.34       10.80      1.93 o 
  -4  -2   5      186.08      199.40      6.28 o 
  -3  -2   5      599.42      616.86     19.71 o 
  -2  -2   5        0.05        0.42      0.73 o 
  -1  -2   5        3.26        3.54      0.84 o 
   0  -2   5        4.88       -0.26      0.49 o 
   1  -2   5      867.11      868.31     14.40 o 
   2  -2   5      387.16      414.32      9.52 o 
   3  -2   5      154.09       85.94      4.78 o 
   4  -2   5       18.63       34.37      2.15 o 
   5  -2   5      376.00      426.26     14.45 o 
   6  -2   5      782.41      783.29     17.59 o 
   7  -2   5       53.92       48.63      3.24 o 
   8  -2   5        7.54       12.09      2.09 o 
   9  -2   5       28.62       26.95      2.97 o 
  -7  -1   5      185.96      179.63      6.81 o 
  -6  -1   5        0.02        2.20      1.49 o 
  -5  -1   5       91.91       73.57      3.78 o 
  -4  -1   5       57.35       58.43      4.31 o 
  -3  -1   5       68.41       97.92      5.93 o 
  -1  -1   5     1107.82     1046.26     17.32 o 
   0  -1   5     1669.39     1712.73     27.26 o 
   1  -1   5     1811.52     1909.23     30.39 o 
   2  -1   5     3592.30     3645.68     99.91 o 
   3  -1   5      285.34      270.06      6.76 o 
   4  -1   5      888.39     1029.09     21.52 o 
   5  -1   5     1237.58     1260.14     26.19 o 
   6  -1   5      128.12      146.10      5.07 o 
   7  -1   5        2.12        0.38      1.35 o 
   8  -1   5     1110.34     1098.57     24.22 o 
   9  -1   5       16.53       19.36      2.57 o 
  -8   0   5        4.69        9.08      2.21 o 
  -7   0   5      375.65      421.26     18.28 o 
  -6   0   5      164.56      153.90      5.88 o 
  -5   0   5     2808.52     2832.68     56.97 o 
  -4   0   5      185.62      182.41      5.88 o 
  -3   0   5      369.21      449.44     10.82 o 
  -2   0   5      580.73      592.31     13.68 o 
  -1   0   5      604.49      212.64      7.85 o 
   0   0   5      801.67      913.14     26.80 o 
   1   0   5       24.54       16.46      1.91 o 
   2   0   5     1628.67     1662.86     33.02 o 
   3   0   5     3092.88     3326.34     64.62 o 
   4   0   5     2299.33     2632.38     51.76 o 
   5   0   5      323.40      391.54     10.43 o 
   6   0   5      145.37      155.22      5.14 o 
   7   0   5       79.02       81.51      5.84 o 
   8   0   5      201.86      204.43      6.75 o 
   9   0   5      281.35      276.56     12.63 o 
  -8   1   5       41.99       41.32      3.78 o 
  -7   1   5       23.35       27.31      2.98 o 
  -6   1   5       69.30       66.16      4.59 o 
  -5   1   5      124.01      126.50      5.36 o 
  -4   1   5        5.49        3.06      1.22 o 
  -3   1   5      367.43      332.79      8.46 o 
  -2   1   5      556.17      499.63     11.44 o 
  -1   1   5      271.05      248.88      6.29 o 
   0   1   5      976.20     1009.10     20.57 o 
   1   1   5     5032.97     5259.84    100.96 o 
   2   1   5     1458.97     1525.67     30.31 o 
   3   1   5     3906.67     4052.72     78.29 o 
   4   1   5     3824.38     4229.56     81.88 o 
   5   1   5     3028.93     3075.72     60.42 o 
   6   1   5      221.14      196.19      5.94 o 
   7   1   5       41.37       52.99      3.02 o 
   8   1   5       96.91       94.36      6.51 o 
   9   1   5      337.75      330.73     14.35 o 
  -8   2   5        3.79        6.89      3.06 o 
  -7   2   5       63.72       52.02      7.85 o 
  -6   2   5      443.63      435.52     11.64 o 
  -5   2   5      272.32      278.79     10.05 o 
  -4   2   5      227.87      224.21      6.70 o 
  -3   2   5       11.92       20.29      1.89 o 
  -2   2   5      712.55      758.30     16.24 o 
  -1   2   5        5.30       14.93      1.35 o 
   0   2   5      207.88      205.94      7.46 o 
   1   2   5      221.95      186.04      3.55 o 
   2   2   5     1554.34     1439.85     22.92 o 
   3   2   5      586.15      658.66     11.11 o 
   4   2   5      434.83      534.37     11.75 o 
   5   2   5      131.89      137.58      4.36 o 
   6   2   5     1643.79     1699.38     34.55 o 
   7   2   5     1770.89     1726.45     35.43 o 
   8   2   5      226.43      221.06     10.72 o 
   9   2   5       15.18       13.21      3.25 o 
  -8   3   5      251.46      255.91      8.80 o 
  -7   3   5      448.43      477.29     12.85 o 
  -6   3   5      423.31      443.75     11.77 o 
  -5   3   5      158.80      165.34      5.84 o 
  -4   3   5      153.77      142.39      5.01 o 
  -3   3   5       21.71       41.92      2.50 o 
  -2   3   5     1350.15     1295.72     26.46 o 
  -1   3   5      987.56      974.53     21.63 o 
   0   3   5      285.21      100.10      4.21 o 
   1   3   5      963.65      929.96     15.08 o 
   2   3   5      353.48      369.05      6.54 o 
   3   3   5     3270.61     3467.73     54.16 o 
   4   3   5      534.31      543.36      9.59 o 
   5   3   5     1967.29     2074.80     41.18 o 
   6   3   5      584.23      596.48     18.18 o 
   7   3   5     2358.32     2412.14     69.86 o 
   8   3   5       51.79       51.29      4.98 o 
   9   3   5       81.81       76.94      6.51 o 
  -8   4   5        3.10        0.96      1.76 o 
  -7   4   5       12.54       19.14      3.64 o 
  -6   4   5      529.00      532.46     13.53 o 
  -5   4   5      357.60      343.73      9.41 o 
  -4   4   5      187.53      214.63      7.94 o 
  -3   4   5      403.19      447.14     10.62 o 
  -2   4   5      225.44      288.70      7.24 o 
  -1   4   5     2017.40     2046.39     57.04 o 
   0   4   5       40.28       62.30      2.30 o 
   1   4   5       96.40       89.95      6.36 o 
   2   4   5      394.36      309.97     23.03 o 
   3   4   5        9.28       31.66      1.27 o 
   4   4   5      862.21      866.52     14.56 o 
   5   4   5       52.88       66.60      2.25 o 
   6   4   5       94.68       95.89      6.12 o 
   7   4   5      413.09      420.49     16.08 o 
   8   4   5      392.18      382.02     15.69 o 
   9   4   5      134.13      130.15      8.42 o 
  -8   5   5       56.99       52.06      4.20 o 
  -7   5   5      292.63      300.80      9.40 o 
  -6   5   5      227.35      235.80     10.53 o 
  -5   5   5      341.99      326.07      8.99 o 
  -4   5   5      962.44      982.00     21.31 o 
  -3   5   5      170.70      180.66      5.47 o 
  -2   5   5      734.82      687.53     28.23 o 
  -1   5   5     1456.19     1460.91     41.53 o 
   0   5   5      803.41      877.82     17.93 o 
   1   5   5      167.10      176.69      7.05 o 
   2   5   5       18.04       10.90      0.81 o 
   3   5   5       13.62       16.78      0.87 o 
   4   5   5        3.00       10.80      1.55 o 
   5   5   5        3.84       15.56      1.96 o 
   6   5   5     3003.24     3012.72     59.52 o 
   7   5   5      566.42      583.37     20.86 o 
   8   5   5        9.01       16.46      3.64 o 
   9   5   5        8.33        9.95      3.25 o 
  -8   6   5      834.21      892.48     26.60 o 
  -7   6   5     1471.97     1353.68    149.48 o 
  -6   6   5        1.28        4.50      1.63 o 
  -5   6   5      569.20      558.70     20.77 o 
  -4   6   5      126.14      128.23      4.66 o 
  -3   6   5       44.82       29.54      2.12 o 
  -2   6   5     2180.88     2291.76     63.73 o 
  -1   6   5      626.70      717.71     15.22 o 
   0   6   5     1296.37     1440.44     28.69 o 
   1   6   5      235.09      235.32      4.60 o 
   2   6   5     3571.10     3923.23     74.95 o 
   3   6   5       24.61       25.14      3.16 o 
   4   6   5      167.18      183.16      7.66 o 
   5   6   5      131.25      141.84      5.14 o 
   6   6   5      388.86      394.43     10.49 o 
   7   6   5       19.50       18.65      2.56 o 
   8   6   5      372.62      382.79     15.89 o 
   9   6   5       39.78       35.22      5.17 o 
  -7   7   5        1.99        0.84      1.91 o 
  -6   7   5     1464.61     1514.70     32.47 o 
  -5   7   5       10.61       15.95      2.02 o 
  -4   7   5      156.69      193.83      6.05 o 
  -3   7   5       71.00       49.23      2.67 o 
  -2   7   5      113.41      129.38      5.36 o 
  -1   7   5      115.38      114.65      4.98 o 
   0   7   5      324.52      362.37      8.32 o 
   1   7   5      722.49      736.33     12.52 o 
   2   7   5      329.50      312.09      5.89 o 
   3   7   5      384.07      377.30      9.86 o 
   4   7   5        0.16        0.27      1.53 o 
   5   7   5        0.16        1.68      1.24 o 
   6   7   5      431.28      422.30     11.30 o 
   7   7   5      205.58      205.08      7.24 o 
   8   7   5       76.31       95.69      5.21 o 
   9   7   5        4.15        7.27      3.25 o 
  -7   8   5     1588.03     1659.58     51.68 o 
  -6   8   5      208.69      206.26      6.98 o 
  -5   8   5      143.05      157.92      5.56 o 
  -4   8   5      123.23      119.80      4.46 o 
  -3   8   5      294.28      281.90      7.94 o 
  -2   8   5     2342.50     2250.45     44.72 o 
  -1   8   5     1797.90     1918.33     38.09 o 
   0   8   5       42.70       66.85      2.56 o 
   1   8   5      636.51      731.65     12.56 o 
   2   8   5       68.19       72.56      2.16 o 
   3   8   5       88.41       73.90      3.24 o 
   4   8   5      970.52      963.10     20.77 o 
   5   8   5      405.17      374.30     10.01 o 
   6   8   5       16.29       15.32      2.34 o 
   7   8   5       38.72       44.29      3.79 o 
   8   8   5       26.73       28.76      3.38 o 
  -7   9   5      294.62      293.41     14.16 o 
  -6   9   5      221.59      236.56     11.87 o 
  -5   9   5      163.51      169.19      9.19 o 
  -4   9   5       56.84       58.38      5.17 o 
  -3   9   5      380.17      389.10      9.59 o 
  -2   9   5       47.22       49.83      2.48 o 
  -1   9   5     1021.39     1043.37     21.57 o 
   0   9   5     2721.54     2738.13     53.46 o 
   1   9   5      162.50      167.96      3.99 o 
   2   9   5      155.90      151.49      4.89 o 
   3   9   5       62.29       74.06      3.31 o 
   4   9   5        0.24       -0.39      1.15 o 
   5   9   5      360.83      343.60      9.54 o 
   6   9   5        0.12        0.37      1.45 o 
   7   9   5       15.69       14.27      2.56 o 
   8   9   5       28.83       23.89      3.16 o 
  -7  10   5      229.77      253.79     13.21 o 
  -6  10   5       75.44       81.73      6.89 o 
  -5  10   5      747.59      733.42     25.65 o 
  -4  10   5        0.89        3.83      2.11 o 
  -3  10   5     1181.87     1125.78     34.83 o 
  -2  10   5      625.34      661.65     21.82 o 
  -1  10   5     1429.13     1388.37     40.77 o 
   0  10   5       41.85       36.32      2.07 o 
   1  10   5      977.59     1000.91     17.05 o 
   2  10   5       66.49       63.65      2.25 o 
   3  10   5       22.52       24.22      2.25 o 
   4  10   5       19.58       21.10      2.78 o 
   5  10   5       78.83       72.24      6.32 o 
   6  10   5      945.78      911.42     21.04 o 
   7  10   5      236.29      247.85      8.52 o 
   8  10   5        0.01       -0.16      1.93 o 
  -6  11   5        0.03        4.21      2.68 o 
  -5  11   5      490.90      462.22     18.18 o 
  -4  11   5      291.09      299.34     13.01 o 
  -3  11   5      726.64      686.34     23.35 o 
  -2  11   5       88.43       87.66      5.74 o 
  -1  11   5       98.98      106.61      5.93 o 
   0  11   5      609.57      635.43     20.29 o 
   1  11   5       18.81       16.07      1.43 o 
   2  11   5        0.05        8.73      1.66 o 
   3  11   5     1171.88     1184.33     25.17 o 
   4  11   5       11.59       25.18      2.62 o 
   5  11   5       38.70       27.60      2.97 o 
   6  11   5      371.41      383.27     11.10 o 
   7  11   5       39.07       35.23      3.65 o 
  -6  12   5       41.38       41.34      5.74 o 
  -5  12   5      253.14      268.33     12.82 o 
  -4  12   5       36.42       36.17      4.78 o 
  -3  12   5      104.65      101.44      6.70 o 
  -2  12   5        1.05        5.36      2.30 o 
  -1  12   5     1390.51     1377.85     41.15 o 
   0  12   5       96.36       83.06      3.98 o 
   1  12   5     1983.20     1966.28     39.58 o 
   2  12   5      456.77      429.71     10.79 o 
   3  12   5        1.39        2.24      1.38 o 
   4  12   5        0.01        0.37      1.33 o 
   5  12   5      193.18      201.18      7.16 o 
   6  12   5       63.40       56.57      4.11 o 
  -5  13   5        0.03        2.11      2.49 o 
  -4  13   5       34.39       36.75      4.98 o 
  -3  13   5       35.59       34.26      4.78 o 
  -2  13   5     1415.50     1423.59     43.45 o 
  -1  13   5       30.34       40.58      4.40 o 
   0  13   5        1.80        1.87      1.42 o 
   1  13   5      241.40      251.49     11.29 o 
   2  13   5      218.38      207.09     10.14 o 
   3  13   5      458.01      445.18     17.23 o 
   4  13   5      615.87      626.94     15.41 o 
   5  13   5       40.16       36.88      3.49 o 
   6  13   5      135.67      146.24      6.42 o 
  -4  14   5      530.27      527.29     20.48 o 
  -3  14   5       53.96       45.36      5.55 o 
  -2  14   5      363.13      336.47     13.97 o 
  -1  14   5      910.79      881.18     28.71 o 
   0  14   5      561.33      566.43     14.13 o 
   1  14   5        4.88        7.85      3.06 o 
   2  14   5      252.17      261.06     12.25 o 
   3  14   5       67.71       69.09      6.32 o 
   4  14   5       40.88       41.34      5.36 o 
   5  14   5        0.26       -2.68      2.68 o 
  -3  15   5      405.32      383.17     16.27 o 
  -2  15   5       21.68       28.13      4.40 o 
  -1  15   5        2.69        1.49      1.69 o 
   0  15   5       34.44       28.71      4.40 o 
   1  15   5      115.52      122.68      8.04 o 
   2  15   5       41.80       34.07      4.98 o 
   3  15   5       21.66       17.03      4.21 o 
   0  16   5        0.11        3.06      2.49 o 
   1  16   5        4.99        7.46      3.25 o 
  -1 -10   6        0.34        0.77      2.49 o 
   0 -10   6      126.97      131.49      8.80 o 
   1 -10   6      143.89      159.43      9.76 o 
   2 -10   6      298.69      314.08     14.74 o 
   3 -10   6      272.29      277.71     13.97 o 
   4 -10   6        7.60        9.00      3.83 o 
  -3  -9   6      229.63      234.55      8.05 o 
  -2  -9   6      243.15      258.19     12.06 o 
  -1  -9   6        0.10       -2.11      2.11 o 
   0  -9   6       50.03       52.63      5.93 o 
   1  -9   6        7.91        4.98      2.87 o 
   2  -9   6       76.18       83.83      6.89 o 
   3  -9   6      118.55      119.05      8.42 o 
   4  -9   6      699.25      771.13     27.94 o 
   5  -9   6      158.37      159.43     10.34 o 
  -4  -8   6        2.75        0.40      2.87 o 
  -3  -8   6      197.42      188.80      5.64 o 
  -2  -8   6        3.43        4.11      1.89 o 
  -1  -8   6       39.30       43.18      3.43 o 
   0  -8   6      479.54      480.77     12.20 o 
   1  -8   6       96.18       88.65      4.27 o 
   2  -8   6      142.87      143.21      6.79 o 
   3  -8   6       33.51       39.43      5.55 o 
   4  -8   6       33.19       34.26      5.17 o 
   5  -8   6      446.07      456.48     18.76 o 
   6  -8   6        1.10       -1.15      2.68 o 
  -4  -7   6      145.61      157.96      5.16 o 
  -3  -7   6       12.55       14.52      1.90 o 
  -2  -7   6        3.01       10.74      1.72 o 
  -1  -7   6        7.95       15.94      1.71 o 
   0  -7   6       52.29       54.87      3.35 o 
   1  -7   6     1365.96     1337.50     28.09 o 
   2  -7   6      315.72      347.84      9.32 o 
   3  -7   6        3.72        1.15      2.30 o 
   4  -7   6       23.02       20.10      4.02 o 
   5  -7   6        0.00        1.15      2.49 o 
   6  -7   6      177.77      181.25     10.72 o 
   7  -7   6      201.76      171.87     10.34 o 
  -5  -6   6      338.34      360.26     10.61 o 
  -4  -6   6      196.46      196.11      5.60 o 
  -3  -6   6      361.55      356.63      8.10 o 
  -2  -6   6      508.26      504.43     10.19 o 
  -1  -6   6      101.26      110.26      3.62 o 
   0  -6   6        1.77        1.37      1.02 o 
   1  -6   6       16.53       14.32      1.48 o 
   2  -6   6     1031.56     1040.30     31.96 o 
   3  -6   6     2384.52     2453.29     71.20 o 
   4  -6   6      631.83      679.83     23.73 o 
   5  -6   6      955.75     1036.97     33.88 o 
   6  -6   6       65.39       65.84      6.12 o 
   7  -6   6      269.56      267.76     13.01 o 
   8  -6   6       14.14       13.40      3.83 o 
  -6  -5   6       52.95       69.67      6.51 o 
  -5  -5   6      644.29      621.17     20.00 o 
  -4  -5   6      472.23      464.46      9.86 o 
  -3  -5   6       84.61       90.90      3.50 o 
  -2  -5   6        1.78        0.38      1.06 o 
  -1  -5   6      126.25      130.81      3.82 o 
   0  -5   6      700.77      693.10     12.56 o 
   1  -5   6      110.19      127.93      3.59 o 
   2  -5   6     1503.95     1507.86     24.89 o 
   3  -5   6      408.87      411.03     10.19 o 
   4  -5   6      870.13      928.07     30.05 o 
   5  -5   6       54.67       50.34      5.55 o 
   6  -5   6       64.87       76.17      6.12 o 
   7  -5   6       96.39      109.09      7.66 o 
   8  -5   6       21.30       19.33      4.21 o 
  -6  -4   6       12.23       29.86      4.21 o 
  -5  -4   6        2.79        4.07      1.69 o 
  -4  -4   6      129.99      126.58      5.12 o 
  -3  -4   6       26.54       31.99      2.25 o 
  -2  -4   6      766.10      784.65     14.24 o 
  -1  -4   6      400.63      402.28      8.03 o 
   0  -4   6       20.32       20.35      1.52 o 
   1  -4   6       88.27       77.13      2.50 o 
   2  -4   6        6.04       12.13      1.45 o 
   3  -4   6      332.12      331.53      8.45 o 
   4  -4   6     3790.35     3891.94     76.32 o 
   5  -4   6      733.03      636.78     78.66 o 
   6  -4   6      751.55      749.31     25.46 o 
   7  -4   6      211.91      192.93      9.95 o 
   8  -4   6       12.17       21.24      4.02 o 
  -6  -3   6      168.57      168.87      6.54 o 
  -5  -3   6      909.66      805.25    135.22 o 
  -4  -3   6       98.25       89.64      6.79 o 
  -3  -3   6        0.14        0.96      1.11 o 
  -2  -3   6       13.25       15.47      1.50 o 
  -1  -3   6      338.76      333.78      6.81 o 
   0  -3   6      396.78      409.18      7.80 o 
   1  -3   6        2.82        2.67      1.12 o 
   2  -3   6      859.10      916.43     15.46 o 
   3  -3   6      511.32      460.62     10.92 o 
   5  -3   6      197.20      196.62      6.99 o 
   6  -3   6      426.49      452.70     11.47 o 
   7  -3   6      145.63      156.19      5.72 o 
   8  -3   6     1009.24      995.25     32.35 o 
   9  -3   6       75.19       80.00      6.70 o 
  -7  -2   6      217.22      210.68      7.68 o 
  -6  -2   6       74.06       73.30      4.17 o 
  -5  -2   6        1.79       -0.61      1.28 o 
  -4  -2   6       20.98       25.34      2.48 o 
  -3  -2   6      324.17      285.15     20.00 o 
  -2  -2   6      331.76      328.93      6.87 o 
  -1  -2   6      169.38      177.54      4.24 o 
   0  -2   6       97.72      119.50      4.00 o 
   1  -2   6       57.32       74.93      2.55 o 
   2  -2   6     1886.89     1820.53     71.68 o 
   3  -2   6     1290.36     1270.48     36.56 o 
   4  -2   6      304.98      305.95      7.90 o 
   5  -2   6      348.69      339.65      9.19 o 
   6  -2   6      341.02      337.61      9.06 o 
   7  -2   6      588.00      590.90     17.23 o 
   8  -2   6       88.47       88.42      7.18 o 
   9  -2   6      183.10      182.59      6.83 o 
  -7  -1   6       58.34       58.67      5.84 o 
  -6  -1   6        2.60        8.34      1.93 o 
  -5  -1   6       14.91       20.52      2.78 o 
  -4  -1   6       11.06       19.71      2.23 o 
  -3  -1   6     1020.69     1068.88     23.07 o 
  -2  -1   6      224.05      213.79      8.80 o 
  -1  -1   6        5.53        4.47      1.44 o 
   0  -1   6     1067.72     1192.60     19.55 o 
   1  -1   6      429.36      455.00      8.02 o 
   2  -1   6     6259.47     6551.62    178.19 o 
   3  -1   6     1003.14      964.71     39.33 o 
   4  -1   6        8.67        3.42      1.01 o 
   5  -1   6      145.97      156.32      7.08 o 
   6  -1   6      220.85      233.05      9.86 o 
   7  -1   6      405.64      420.32     11.39 o 
   8  -1   6      586.67      576.73     14.34 o 
   9  -1   6      193.53      187.29      6.90 o 
  -7   0   6       71.57       57.50      4.09 o 
  -6   0   6      242.77      262.32      8.38 o 
  -5   0   6      312.87      291.73      9.86 o 
  -4   0   6      234.43      233.48      7.17 o 
  -3   0   6       66.33       70.98      3.38 o 
  -2   0   6     1300.63     1400.15     28.96 o 
  -1   0   6      714.66      710.46     22.01 o 
   0   0   6      776.51      729.49     16.27 o 
   1   0   6     2298.79     2308.78     45.61 o 
   2   0   6      183.43      222.51      5.89 o 
   3   0   6       46.56       47.66      2.37 o 
   4   0   6      333.70      308.91      7.85 o 
   5   0   6       14.82       20.69      2.39 o 
   6   0   6        1.11        0.48      1.08 o 
   7   0   6     1190.86     1135.05     30.53 o 
   8   0   6       15.65       15.32      2.23 o 
   9   0   6       40.50       43.64      5.36 o 
  -7   1   6      334.76      329.93     10.62 o 
  -6   1   6        0.06        0.77      1.49 o 
  -5   1   6        1.74        3.38      1.55 o 
  -4   1   6      969.64      990.52     21.79 o 
  -3   1   6      293.75      294.28      7.98 o 
  -2   1   6      173.30      165.96      5.14 o 
  -1   1   6       45.58       45.44      2.37 o 
   0   1   6       24.39       33.79      2.03 o 
   1   1   6     4264.69     4288.33    148.04 o 
   2   1   6        0.85        3.73      0.95 o 
   3   1   6     1474.86     1639.52     32.89 o 
   4   1   6      476.25      470.51     10.89 o 
   5   1   6      525.48      580.55     13.25 o 
   6   1   6     1264.78     1254.72     26.38 o 
   7   1   6       23.48       25.10      2.42 o 
   8   1   6      943.06      964.82     31.39 o 
   9   1   6      473.25      491.31     18.95 o 
  -7   2   6       73.02       60.82      3.99 o 
  -6   2   6      109.16       89.85      4.53 o 
  -5   2   6     1069.93     1055.12     23.41 o 
  -4   2   6      121.68      119.54      4.74 o 
  -3   2   6     2195.79     2265.61     45.61 o 
  -2   2   6      345.30      357.89      8.93 o 
  -1   2   6       37.04       40.84      2.17 o 
   0   2   6     1592.93     1578.24     44.79 o 
   1   2   6      207.63      217.45      4.78 o 
   2   2   6        0.11        5.01      1.30 o 
   3   2   6      609.40      564.79     12.31 o 
   4   2   6      720.83      708.32     15.29 o 
   5   2   6      780.30      840.62     18.11 o 
   6   2   6      639.77      616.58     14.04 o 
   7   2   6        1.81        0.60      1.10 o 
   8   2   6      908.00      899.17     29.67 o 
   9   2   6        0.32       -1.34      1.91 o 
  -8   3   6      401.73      395.23     17.03 o 
  -7   3   6       17.85       17.95      2.64 o 
  -6   3   6      302.68      320.24     10.24 o 
  -5   3   6      122.94      124.77     12.54 o 
  -4   3   6       10.06       10.11      2.30 o 
  -3   3   6     4298.91     4438.67     86.61 o 
  -2   3   6        0.55        6.89      1.53 o 
  -1   3   6     3148.99     3116.12     60.83 o 
   0   3   6      855.66      871.34     18.13 o 
   1   3   6      268.29      304.61      5.59 o 
   2   3   6      699.03      819.56     13.56 o 
   3   3   6        3.99        8.09      0.83 o 
   4   3   6     1014.16     1015.08     16.92 o 
   5   3   6      335.40      307.41      7.71 o 
   6   3   6       57.13       60.04      3.35 o 
   7   3   6      182.23      204.41      9.95 o 
   8   3   6      184.12      160.39      9.00 o 
   9   3   6       13.07       12.63      3.45 o 
  -8   4   6       31.79       28.38      3.38 o 
  -7   4   6       27.13       27.27      3.04 o 
  -6   4   6      197.56      201.35      7.04 o 
  -5   4   6      121.34      115.65      4.87 o 
  -4   4   6      991.59     1041.39     22.67 o 
  -3   4   6      988.64     1018.12     21.86 o 
  -2   4   6     2945.14     3042.62     59.82 o 
  -1   4   6      626.11      605.00     18.76 o 
   0   4   6      391.49      455.33     14.35 o 
   1   4   6     3195.00     3159.14     90.05 o 
   2   4   6       41.85       35.61      1.39 o 
   3   4   6      479.71      467.69      8.33 o 
   4   4   6      100.43      137.91      3.32 o 
   5   4   6       26.85       44.63      1.90 o 
   6   4   6       19.89       29.86      3.83 o 
   7   4   6       53.82       62.01      5.36 o 
   8   4   6        3.16        9.95      3.06 o 
   9   4   6      367.56      367.29     15.89 o 
  -7   5   6      211.72      214.17     10.72 o 
  -6   5   6      167.82      166.20      8.42 o 
  -5   5   6       47.33       53.53      4.88 o 
  -4   5   6       47.96       62.21      3.38 o 
  -3   5   6       64.19       63.75      3.04 o 
  -2   5   6      362.82      372.18      9.06 o 
  -1   5   6     2544.20     2709.57     75.22 o 
   0   5   6     5111.15     5083.50    119.81 o 
   1   5   6      269.53      259.01      4.99 o 
   2   5   6      123.76      108.51      3.83 o 
   3   5   6       15.93       26.85      1.27 o 
   4   5   6       43.02       60.46      1.91 o 
   5   5   6      343.81      343.13      8.99 o 
   6   5   6      569.06      564.78     13.66 o 
   7   5   6     1136.52     1120.81     35.60 o 
   8   5   6       17.65       12.25      3.25 o 
   9   5   6       70.81       61.25      6.70 o 
  -7   6   6       11.76        8.98      2.15 o 
  -6   6   6        0.29       -0.38      1.72 o 
  -5   6   6       20.35       24.06      2.48 o 
  -4   6   6     2680.21     2754.45     55.15 o 
  -3   6   6       52.80       66.05      3.16 o 
  -2   6   6      534.62      581.65     18.37 o 
  -1   6   6      370.77      404.13      9.47 o 
   0   6   6     4652.19     5178.90     99.67 o 
   1   6   6        0.58        0.62      0.51 o 
   2   6   6       48.64       54.94      1.77 o 
   3   6   6      467.36      506.19      8.91 o 
   4   6   6      565.12      531.58     24.88 o 
   5   6   6      201.43      205.75      6.36 o 
   6   6   6      204.71      222.29      7.24 o 
   7   6   6       38.09       40.96      3.45 o 
   8   6   6       64.77       58.38      5.55 o 
   9   6   6       12.46       14.35      3.64 o 
  -7   7   6        0.42        2.40      2.30 o 
  -6   7   6       27.44       34.37      3.92 o 
  -5   7   6      201.33      210.12      6.95 o 
  -4   7   6        7.18       15.59      1.96 o 
  -3   7   6      709.10      706.01     15.89 o 
  -2   7   6      195.48      203.69      5.74 o 
  -1   7   6        5.34        3.72      0.92 o 
   0   7   6     2061.28     2160.94     42.56 o 
   1   7   6      752.97      840.83     14.18 o 
   2   7   6      375.43      385.67      7.94 o 
   3   7   6      233.71      182.43      3.85 o 
   4   7   6      332.45      320.51      8.39 o 
   5   7   6      482.77      208.62      9.19 o 
   6   7   6     1750.21     1759.94     36.46 o 
   7   7   6       52.97       51.22      3.65 o 
   8   7   6      204.90      215.70     11.10 o 
   9   7   6       16.67       13.78      3.64 o 
  -7   8   6      101.66       90.15      7.66 o 
  -6   8   6        3.88        8.65      1.98 o 
  -5   8   6      206.28      183.74      6.38 o 
  -4   8   6      855.63      856.35     19.19 o 
  -3   8   6      251.65      236.03      6.79 o 
  -2   8   6     1027.96     1057.26     31.01 o 
  -1   8   6     3865.25     4123.21    113.11 o 
   0   8   6       69.81       75.98      4.02 o 
   1   8   6        1.61        2.15      2.40 o 
   2   8   6      214.45      203.77      4.38 o 
   3   8   6      455.82      478.66     11.23 o 
   4   8   6       58.93       72.75      3.52 o 
   5   8   6     1009.30     1014.71     22.12 o 
   6   8   6       19.39       20.48      3.83 o 
   7   8   6        2.05        4.24      1.88 o 
   8   8   6        3.76        4.32      2.15 o 
  -7   9   6      262.94      313.70     14.93 o 
  -6   9   6        3.89        1.72      2.49 o 
  -5   9   6      278.17      305.66     13.59 o 
  -4   9   6        1.13        5.80      1.42 o 
  -3   9   6      171.69      171.83      8.04 o 
  -2   9   6       75.50       90.10      3.59 o 
  -1   9   6      680.14      723.43     15.76 o 
   0   9   6      102.99      129.79      4.13 o 
   1   9   6      154.07      138.16      3.52 o 
   2   9   6       69.81       53.01      2.80 o 
   3   9   6      123.85      122.96      8.33 o 
   4   9   6      672.75      675.25     15.50 o 
   5   9   6      211.73      185.75      6.36 o 
   6   9   6      140.77      136.73      5.62 o 
   7   9   6      162.70      156.94      9.19 o 
   8   9   6      433.26      458.41     17.51 o 
  -6  10   6      197.57      198.67     10.91 o 
  -5  10   6       52.32       39.04      5.17 o 
  -4  10   6       13.86        9.38      2.87 o 
  -3  10   6      668.77      651.12     22.20 o 
  -2  10   6      725.43      714.04     15.79 o 
  -1  10   6      379.89      412.85      9.78 o 
   0  10   6     1023.11     1005.88     20.98 o 
   1  10   6      155.42      152.49      3.87 o 
   2  10   6       47.34       55.44      2.10 o 
   3  10   6      117.19      125.52      4.66 o 
   4  10   6      823.37      828.08     18.61 o 
   5  10   6      267.51      280.88      8.45 o 
   6  10   6      325.88      302.31      9.27 o 
   7  10   6       15.36       15.62      2.56 o 
   8  10   6       29.10       24.97      3.40 o 
  -6  11   6       62.10       70.05      6.51 o 
  -5  11   6      144.76      129.57      8.42 o 
  -4  11   6      167.19      182.59      9.57 o 
  -3  11   6       39.40       36.94      4.40 o 
  -2  11   6        3.44        7.08      2.30 o 
  -1  11   6      394.70      375.90     13.78 o 
   0  11   6      852.22      872.77     18.54 o 
   1  11   6      341.44      351.29      7.19 o 
   2  11   6     1212.87     1226.06     25.64 o 
   3  11   6      259.27      264.40      9.00 o 
   4  11   6      205.34      198.07      6.61 o 
   5  11   6       16.14       10.99      2.07 o 
   6  11   6       85.81       72.27      4.31 o 
   7  11   6      491.67      528.07     14.35 o 
  -5  12   6        0.15        4.02      2.68 o 
  -4  12   6      139.89      129.57      8.04 o 
  -3  12   6        7.97        3.25      2.11 o 
  -2  12   6       37.79       40.38      4.40 o 
  -1  12   6      415.84      378.58     14.16 o 
   0  12   6      710.47      685.57     22.01 o 
   1  12   6      822.08      805.27     17.84 o 
   2  12   6      423.98      420.14     10.59 o 
   3  12   6       25.67       21.32      2.30 o 
   4  12   6        4.28        3.50      1.55 o 
   5  12   6       21.56       19.54      2.53 o 
   6  12   6        0.73        1.60      1.62 o 
   7  12   6       23.90       21.01      3.13 o 
  -5  13   6       24.30       28.71      4.78 o 
  -4  13   6      290.01      312.36     13.97 o 
  -3  13   6      267.39      276.37     12.44 o 
  -2  13   6      219.96      207.09     10.14 o 
  -1  13   6      800.49      828.55     26.80 o 
   0  13   6       57.56       47.82      3.08 o 
   1  13   6       50.00       43.06      4.78 o 
   2  13   6      492.60      480.40     17.80 o 
   3  13   6      393.91      416.09     16.27 o 
   4  13   6      268.89      278.31      9.95 o 
   5  13   6      150.68      156.84      6.40 o 
   6  13   6        1.51        3.39      1.93 o 
  -4  14   6     1471.44     1477.95     46.51 o 
  -3  14   6      988.30     1007.31     33.11 o 
  -2  14   6       64.93       59.91      5.36 o 
  -1  14   6      112.60      109.09      6.89 o 
   0  14   6        4.65        4.61      1.70 o 
   1  14   6      370.52      375.71     15.31 o 
   2  14   6       18.94       17.42      3.83 o 
   3  14   6      600.83      589.30     21.44 o 
   4  14   6       14.88        8.23      3.45 o 
   5  14   6      236.17      223.93     11.87 o 
  -3  15   6      518.86      513.51     19.91 o 
  -2  15   6      248.42      261.64     12.06 o 
  -1  15   6      163.02      172.23      6.63 o 
   0  15   6       73.86       78.66      6.51 o 
   1  15   6      116.37      121.92      8.04 o 
   2  15   6       30.59       20.86      4.02 o 
   3  15   6      134.81      134.55      8.80 o 
   4  15   6      210.39      210.92     11.48 o 
  -1  16   6       56.25       47.66      5.74 o 
   0  16   6       36.34       31.20      4.98 o 
   1  16   6      118.48      129.96      8.61 o 
   2  16   6     1269.19     1241.00     39.81 o 
  -1  -9   7      319.92      355.23     15.50 o 
   0  -9   7      236.75      273.69     13.40 o 
   1  -9   7       76.38       75.60      6.70 o 
   2  -9   7       19.89       16.65      4.21 o 
   3  -9   7      171.23      193.50     11.29 o 
   4  -9   7       14.09       14.93      4.21 o 
  -3  -8   7      137.47      134.17      8.42 o 
  -2  -8   7       35.18       27.37      4.40 o 
  -1  -8   7      185.08      178.19      9.76 o 
   0  -8   7        7.53        7.85      3.25 o 
   1  -8   7        2.25        2.87      2.87 o 
   2  -8   7        9.49       18.37      4.21 o 
   3  -8   7       72.20       70.62      6.51 o 
   4  -8   7       84.51      103.54      8.04 o 
   5  -8   7       19.82       22.01      4.59 o 
  -4  -7   7      262.47      252.39      8.46 o 
  -3  -7   7        5.01        4.22      1.82 o 
  -2  -7   7       73.16       72.80      5.07 o 
  -1  -7   7        0.76        1.31      1.38 o 
   0  -7   7       25.64       33.11      4.59 o 
   1  -7   7        9.67        8.04      3.06 o 
   2  -7   7      276.64      280.78     13.01 o 
   3  -7   7      259.97      251.30     12.25 o 
   4  -7   7       18.18       20.67      4.21 o 
   5  -7   7      519.16      563.27     21.82 o 
   6  -7   7      379.91      387.38     17.03 o 
  -4  -6   7       13.71       16.07      2.09 o 
  -3  -6   7      216.16      217.20      6.00 o 
  -2  -6   7       24.53       33.13      2.43 o 
  -1  -6   7      383.92      373.73     10.20 o 
   0  -6   7        0.69        1.22      1.27 o 
   1  -6   7      270.64      286.70      8.17 o 
   2  -6   7      352.06      387.96     15.69 o 
   3  -6   7      276.74      258.77     12.06 o 
   4  -6   7        1.07        2.87      2.68 o 
   5  -6   7      157.77      153.31      9.38 o 
   6  -6   7        0.00       -2.11      2.11 o 
   7  -6   7       99.08       98.95      7.85 o 
  -5  -5   7       63.17       68.32      4.25 o 
  -4  -5   7      177.58      180.41      6.70 o 
  -3  -5   7        5.92        9.33      1.66 o 
  -2  -5   7       56.74       59.30      2.83 o 
  -1  -5   7       34.88       34.88      2.29 o 
   0  -5   7      299.22      325.34      7.02 o 
   1  -5   7     1165.56     1182.52     20.17 o 
   2  -5   7      462.73      495.53     12.10 o 
   3  -5   7      496.03      543.56     19.91 o 
   4  -5   7        4.63        3.64      2.49 o 
   5  -5   7      348.54      347.00     14.74 o 
   6  -5   7        3.81        3.45      2.30 o 
   7  -5   7      101.49      104.31      7.66 o 
   8  -5   7      813.64      899.74     31.20 o 
  -5  -4   7       11.26        6.88      2.07 o 
  -4  -4   7      233.64      223.26      7.58 o 
  -3  -4   7        4.41        8.85      2.27 o 
  -2  -4   7      618.20      656.13     12.39 o 
  -1  -4   7      264.74      270.43      6.15 o 
   0  -4   7      983.84      940.79     16.34 o 
   1  -4   7      306.57      312.80      6.50 o 
   2  -4   7      395.99      410.95      7.94 o 
   3  -4   7       94.70       94.07      3.95 o 
   4  -4   7      121.28      120.22      4.55 o 
   5  -4   7       96.86       44.21      4.21 o 
   6  -4   7       71.07       73.88      6.12 o 
   7  -4   7        2.35        5.55      2.87 o 
   8  -4   7       65.37       54.74      6.12 o 
  -6  -3   7      189.93      178.75      6.95 o 
  -5  -3   7        8.55        4.32      5.26 o 
  -4  -3   7     1328.91     1351.56     29.36 o 
  -3  -3   7     1053.66     1017.67     22.67 o 
  -2  -3   7       22.64       20.03      1.79 o 
  -1  -3   7       41.13       40.36      2.52 o 
   0  -3   7        0.38        1.65      1.88 o 
   1  -3   7     1298.97     1294.16     21.46 o 
   2  -3   7      293.03      309.10      6.23 o 
   3  -3   7      610.08      572.63     13.29 o 
   4  -3   7      448.72      446.52     14.93 o 
   5  -3   7        6.38        9.37      1.66 o 
   6  -3   7       47.13       55.24      3.26 o 
   7  -3   7      158.52      158.67      9.00 o 
   8  -3   7        3.52        5.55      2.87 o 
  -6  -2   7        4.83        6.79      2.03 o 
  -5  -2   7        2.29        5.36      1.89 o 
  -4  -2   7      131.56       85.36      6.12 o 
  -3  -2   7      277.49      268.07      7.98 o 
  -2  -2   7       59.03       53.39      3.10 o 
  -1  -2   7       14.82       14.65      1.37 o 
   0  -2   7        3.60        5.86      1.33 o 
   1  -2   7       80.21       83.01      2.40 o 
   2  -2   7      351.89      381.59      7.14 o 
   3  -2   7      497.67      507.39     16.46 o 
   4  -2   7      101.52      101.20      8.80 o 
   5  -2   7      519.30      559.78     13.38 o 
   6  -2   7       86.90       84.75      4.03 o 
   7  -2   7      353.01      355.95     11.87 o 
   8  -2   7        0.32        1.77      1.53 o 
   9  -2   7       20.52       19.14      3.83 o 
  -7  -1   7       60.66       56.56      4.44 o 
  -6  -1   7      174.17      156.45     10.62 o 
  -5  -1   7       34.79       43.05      3.51 o 
  -4  -1   7      270.89      274.79      8.32 o 
  -3  -1   7      509.00      508.52     12.58 o 
  -2  -1   7      541.31      526.11     26.13 o 
  -1  -1   7      625.84      591.00     13.74 o 
   0  -1   7      992.72      983.31     20.98 o 
   1  -1   7       48.06       32.64      1.38 o 
   2  -1   7     6401.06     5970.84    323.88 o 
   3  -1   7       78.57       60.57      3.64 o 
   4  -1   7       93.68       92.61      4.21 o 
   5  -1   7        8.12       12.28      1.74 o 
   6  -1   7       52.22       49.88      3.04 o 
   7  -1   7       78.77       97.04      4.32 o 
   8  -1   7       63.25       58.77      3.72 o 
   9  -1   7       33.52       34.55      5.26 o 
  -7   0   7      257.60      255.31      8.83 o 
  -6   0   7        2.88        6.73      1.96 o 
  -5   0   7      649.56      655.50     16.16 o 
  -4   0   7       98.02       98.20      4.46 o 
  -3   0   7       21.96       20.66      2.23 o 
  -2   0   7       48.12       52.11      3.25 o 
  -1   0   7        1.16        1.80      3.25 o 
   0   0   7        0.76        6.74      1.20 o 
   1   0   7       65.44       88.07      3.38 o 
   2   0   7     1830.50     1936.90     38.84 o 
   3   0   7        0.25       -0.05      0.86 o 
   4   0   7      318.42      321.52      8.32 o 
   5   0   7        0.89        0.55      1.01 o 
   6   0   7       67.82       58.76      3.25 o 
   7   0   7        1.57        6.81      1.62 o 
   8   0   7        2.06        6.07      2.11 o 
   9   0   7        0.96       -1.53      1.91 o 
  -7   1   7      265.82      261.43      8.93 o 
  -6   1   7        1.78        2.89      2.30 o 
  -5   1   7      720.53      726.11     17.39 o 
  -4   1   7       18.94       20.03      2.49 o 
  -3   1   7     1048.18     1056.25     22.94 o 
  -2   1   7        0.21        1.34      1.08 o 
  -1   1   7      121.77      149.25      4.87 o 
   0   1   7      221.60      261.06      9.95 o 
   1   1   7       26.49       19.52      2.30 o 
   2   1   7      277.68      326.83      8.23 o 
   3   1   7       88.32      113.78      3.86 o 
   4   1   7      932.53      930.94     19.89 o 
   5   1   7     1210.28     1164.90     24.56 o 
   6   1   7      460.16      429.24     11.10 o 
   7   1   7       15.90       19.54      2.25 o 
   8   1   7       69.03       71.01      5.74 o 
   9   1   7      202.36      182.97      9.95 o 
  -7   2   7       28.35       25.38      3.11 o 
  -6   2   7       62.99       62.35      5.26 o 
  -5   2   7       29.28       32.04      2.98 o 
  -4   2   7      441.67      421.73     11.10 o 
  -3   2   7       86.30       95.74      4.21 o 
  -2   2   7      601.95      633.59     14.48 o 
  -1   2   7      251.64      241.02      6.63 o 
   0   2   7      108.53      102.67     16.17 o 
   1   2   7     2881.94     2775.86     54.47 o 
   2   2   7      622.13      621.02     13.60 o 
   3   2   7       88.68      118.18      3.92 o 
   4   2   7        0.37       -0.03      0.87 o 
   5   2   7      183.05      194.40      5.80 o 
   6   2   7      930.58     1002.43     21.70 o 
   7   2   7      755.93      760.46     17.36 o 
   8   2   7      214.70      208.24     10.34 o 
   9   2   7       46.95       55.89      5.55 o 
  -7   3   7      256.81      266.38      9.00 o 
  -6   3   7       77.74       78.65      4.40 o 
  -5   3   7      398.53      422.63     11.37 o 
  -4   3   7     1289.67     1358.78     29.03 o 
  -3   3   7      163.60      150.34      5.28 o 
  -2   3   7     1900.30     1898.97     38.50 o 
  -1   3   7      931.52      949.92     20.17 o 
   0   3   7      640.42      591.65     17.13 o 
   1   3   7     1956.69     2010.24     31.85 o 
   2   3   7     1355.09     1425.34     22.94 o 
   3   3   7       34.91       20.68      1.44 o 
   4   3   7       43.12       72.49      3.02 o 
   5   3   7      110.67      107.99      5.36 o 
   6   3   7     1153.68     1192.42     25.13 o 
   7   3   7       10.01       11.48      2.87 o 
   8   3   7        3.11        5.93      2.68 o 
   9   3   7      296.19      301.64     13.78 o 
  -7   4   7       18.32       24.92      3.11 o 
  -6   4   7       49.77       50.48      3.72 o 
  -5   4   7       53.73       49.85      3.31 o 
  -4   4   7       38.45       34.34      2.91 o 
  -3   4   7      408.09      408.52     10.35 o 
  -2   4   7       25.77       19.95      3.25 o 
  -1   4   7      152.60       55.50      3.64 o 
   0   4   7        0.07        7.38      2.20 o 
   1   4   7       78.44      103.25      2.59 o 
   2   4   7     1217.92     1156.58     18.87 o 
   3   4   7      322.50      360.71      6.75 o 
   4   4   7      640.96      619.57     10.91 o 
   5   4   7       84.55       80.33      2.61 o 
   6   4   7        9.77       13.78      2.87 o 
   7   4   7      542.88      546.62     19.71 o 
   8   4   7      134.56      133.59      8.23 o 
   9   4   7      813.47      851.13     29.47 o 
  -7   5   7      114.78      129.20      5.95 o 
  -6   5   7        7.91        4.59      2.58 o 
  -5   5   7      490.35      507.46     13.06 o 
  -4   5   7      110.34      122.60      4.94 o 
  -3   5   7       19.64       20.70      2.39 o 
  -2   5   7     1896.87     1985.71     46.13 o 
  -1   5   7     2899.55     3068.43     85.17 o 
   0   5   7       11.21       11.89      1.35 o 
   1   5   7     1341.18     1338.80     37.90 o 
   2   5   7      242.26      272.01      5.32 o 
   3   5   7        9.61       15.09      1.14 o 
   4   5   7      339.76      412.86      7.69 o 
   5   5   7      312.35      341.88      6.83 o 
   6   5   7      180.83      180.99      6.16 o 
   7   5   7      689.05      715.24     24.50 o 
   8   5   7        4.09       12.06      3.25 o 
   9   5   7        4.91        2.87      2.68 o 
  -7   6   7      187.17      218.19     10.91 o 
  -6   6   7      248.54      250.00      8.25 o 
  -5   6   7      623.01      650.33     15.83 o 
  -4   6   7      341.62      332.53      9.20 o 
  -3   6   7      773.87      754.79     17.05 o 
  -2   6   7       85.94       38.85      3.25 o 
  -1   6   7      338.18      342.79     12.06 o 
   0   6   7     2084.69     2311.94     45.68 o 
   1   6   7     2417.70     2552.48     50.07 o 
   2   6   7      826.80      867.67     14.60 o 
   3   6   7      100.94      100.52      2.99 o 
   4   6   7      231.02      239.85      7.03 o 
   5   6   7     1085.05     1113.73     23.65 o 
   6   6   7      228.85      249.61      7.64 o 
   7   6   7       32.54       33.59      3.11 o 
   8   6   7        8.09       11.10      3.25 o 
   9   6   7        3.69        6.12      2.87 o 
  -7   7   7       65.33       78.89      4.71 o 
  -6   7   7      199.81      215.89     10.34 o 
  -5   7   7      194.47      191.34      6.67 o 
  -4   7   7        1.50        1.60      1.28 o 
  -3   7   7        3.94        7.44      1.55 o 
  -2   7   7       53.79       69.66      6.89 o 
  -1   7   7       80.38       82.56      3.24 o 
   0   7   7      166.61      162.69      4.80 o 
   1   7   7     1143.17     1074.98     17.86 o 
   2   7   7      141.85      136.12      3.25 o 
   3   7   7       20.55       14.18      1.01 o 
   4   7   7       37.06       39.04      3.64 o 
   5   7   7      183.62      197.76      6.36 o 
   6   7   7       92.01       97.98      4.67 o 
   7   7   7      290.31      299.92      9.13 o 
   8   7   7      254.82      254.55     12.25 o 
   9   7   7       77.36       84.40      7.08 o 
  -7   8   7       15.78       23.76      3.10 o 
  -6   8   7       29.56       36.68      4.98 o 
  -5   8   7        9.28       13.86      2.21 o 
  -4   8   7       67.63       61.63      4.59 o 
  -3   8   7     1584.92     1688.24     34.84 o 
  -2   8   7     1326.72     1305.71     27.20 o 
  -1   8   7      455.83      462.96     13.40 o 
   0   8   7      735.35      761.94     16.38 o 
   1   8   7       59.54       48.06      1.87 o 
   2   8   7       10.29       14.49      1.23 o 
   3   8   7      186.27      172.95      7.16 o 
   4   8   7     1406.84     1405.70     29.01 o 
   5   8   7       71.61       58.93      4.40 o 
   6   8   7      133.86      134.98      7.46 o 
   7   8   7        3.19        3.47      1.91 o 
   8   8   7      337.82      335.50     11.10 o 
  -6   9   7      407.86      443.46     18.37 o 
  -5   9   7        9.78        8.01      1.88 o 
  -4   9   7      274.75      294.63      8.50 o 
  -3   9   7      103.54      119.81      4.55 o 
  -2   9   7       85.58       82.30      4.59 o 
  -1   9   7        3.95       18.18      2.49 o 
   0   9   7     2184.80     2115.16     42.09 o 
   1   9   7      215.32      215.51      4.85 o 
   2   9   7      370.33      377.13      7.31 o 
   3   9   7        0.08        0.86      0.95 o 
   4   9   7      294.43      319.91      8.73 o 
   5   9   7      491.51      502.09     12.58 o 
   6   9   7       90.48       73.53      4.13 o 
   7   9   7      338.86      203.64     10.34 o 
   8   9   7      124.43      122.29      5.89 o 
  -6  10   7        2.49        3.83      2.87 o 
  -5  10   7        5.76        4.59      2.68 o 
  -4  10   7       20.90       25.07      4.02 o 
  -3  10   7        5.51        9.32      1.70 o 
  -2  10   7     1377.36     1377.13     50.72 o 
  -1  10   7     1041.74     1071.71     22.59 o 
   0  10   7      187.44      193.30      5.54 o 
   1  10   7      486.25      481.91      9.17 o 
   2  10   7        5.75        9.60      1.11 o 
   3  10   7       84.05       92.56      3.99 o 
   4  10   7      160.42      151.56      5.48 o 
   5  10   7        9.07       13.91      2.23 o 
   6  10   7      287.04      278.96      8.73 o 
   7  10   7       62.18       61.93      4.31 o 
  -6  11   7       45.89       51.49      6.51 o 
  -5  11   7      301.76      303.17     13.97 o 
  -4  11   7        1.63        4.21      2.49 o 
  -3  11   7      320.35      362.88     14.55 o 
  -2  11   7        5.68        4.59      2.11 o 
  -1  11   7      174.13      180.29      8.42 o 
   0  11   7      740.73      670.42     14.88 o 
   1  11   7      211.05      211.37      5.16 o 
   2  11   7        0.04        5.79      1.47 o 
   3  11   7     2822.21     2860.78     56.56 o 
   4  11   7       39.33       46.83      3.21 o 
   5  11   7       14.42       21.50      2.57 o 
   6  11   7      453.58      460.66     14.16 o 
   7  11   7       88.98       71.18      5.26 o 
  -5  12   7       83.84       77.90      6.70 o 
  -4  12   7        0.04        0.19      1.91 o 
  -3  12   7       98.79       85.55      6.12 o 
  -2  12   7       52.21       46.32      4.40 o 
  -1  12   7      127.53      142.01      7.46 o 
   0  12   7       86.06       78.85      4.98 o 
   1  12   7      425.90      458.98      9.08 o 
   2  12   7      217.14      231.35      6.95 o 
   3  12   7        4.66        4.16      1.47 o 
   4  12   7       35.08       38.08      3.10 o 
   5  12   7       50.32       54.53      3.76 o 
   6  12   7       29.96       37.28      3.58 o 
   7  12   7        0.40       -1.62      1.62 o 
  -5  13   7       80.44       84.21      7.08 o 
  -4  13   7        1.06       -0.77      2.11 o 
  -3  13   7      326.15      331.49     14.16 o 
  -2  13   7      801.56      775.15     25.84 o 
  -1  13   7       24.02       31.01      4.02 o 
   0  13   7       19.65       17.70      2.15 o 
   1  13   7      154.77      149.48      8.42 o 
   2  13   7        0.20       -1.34      1.91 o 
   3  13   7      864.61      849.30     19.34 o 
   4  13   7      498.75      507.66     13.05 o 
   5  13   7       43.93       51.33      3.77 o 
   6  13   7        0.79        3.10      2.02 o 
  -4  14   7       11.91       11.68      3.64 o 
  -3  14   7       83.45       86.51      6.89 o 
  -2  14   7       63.74       54.16      5.17 o 
  -1  14   7        4.74        3.06      2.11 o 
   0  14   7      173.47      186.61      9.76 o 
   1  14   7      104.04      102.78      7.08 o 
   2  14   7       92.21      115.60      7.46 o 
   3  14   7        0.50        4.21      2.68 o 
   4  14   7       92.80       90.72      7.08 o 
   5  14   7        0.22        2.45      1.79 o 
  -3  15   7       48.17       59.52      5.93 o 
  -2  15   7       16.60       21.63      4.02 o 
  -1  15   7        0.12       -0.77      1.91 o 
   0  15   7       65.08       64.12      5.93 o 
   1  15   7      270.26      269.87     12.63 o 
   2  15   7      101.67      113.31      7.85 o 
   3  15   7       25.97       21.63      4.40 o 
   4  15   7        1.29        0.00      2.87 o 
  -1  16   7       15.08       14.16      3.64 o 
   0  16   7      108.02      128.04      8.61 o 
   1  16   7        1.26       -1.34      2.49 o 
   2  16   7       56.75       58.76      6.70 o 
   1  -9   8      200.87      222.02     12.06 o 
   2  -9   8       19.69       14.93      4.21 o 
  -1  -8   8        4.72        1.15      2.49 o 
   0  -8   8      276.85      270.63     13.01 o 
   1  -8   8       26.25       31.96      5.17 o 
   2  -8   8       86.06      114.65      8.42 o 
   3  -8   8       29.89       29.28      5.17 o 
   4  -8   8       93.07       94.74      7.85 o 
  -2  -7   8        0.48        1.62      1.69 o 
  -1  -7   8       52.75       61.63      5.93 o 
   0  -7   8       14.75       21.24      4.02 o 
   1  -7   8      318.67      347.76     15.12 o 
   2  -7   8       72.14       89.96      7.27 o 
   3  -7   8      108.26      135.32      8.80 o 
   4  -7   8       25.36       34.07      5.17 o 
   5  -7   8        0.50       -2.68      2.68 o 
   6  -7   8      483.39      529.40     21.63 o 
  -3  -6   8       88.20       77.26      4.60 o 
  -2  -6   8      288.07      293.74      9.06 o 
  -1  -6   8        0.13       -0.93      1.24 o 
   0  -6   8       30.49       41.97      3.30 o 
   1  -6   8        0.51        3.83      2.68 o 
   2  -6   8      135.43      122.88      8.04 o 
   3  -6   8      707.68      751.03     26.41 o 
   4  -6   8      195.10      188.14     10.34 o 
   5  -6   8       68.62       67.94      6.51 o 
   6  -6   8       40.24       47.27      6.12 o 
  -4  -5   8      239.17      275.74      9.00 o 
  -3  -5   8       17.40       16.66      2.50 o 
  -2  -5   8       20.43       21.34      2.68 o 
  -1  -5   8      199.51      211.96      7.10 o 
   0  -5   8      240.27      232.58      7.35 o 
   1  -5   8      614.68      604.80     36.56 o 
   2  -5   8        2.51       30.26      3.16 o 
   3  -5   8        8.03       11.10      3.25 o 
   4  -5   8        1.97       10.72      3.25 o 
   5  -5   8      149.48      178.57      9.95 o 
   6  -5   8       15.16        7.85      2.87 o 
   7  -5   8      697.15      803.86     28.52 o 
  -5  -4   8      322.58      341.40     15.50 o 
  -4  -4   8       89.16       89.75      4.74 o 
  -3  -4   8        5.43        4.98      1.76 o 
  -2  -4   8      165.21      175.01      7.27 o 
  -1  -4   8     1134.90     1104.03     24.29 o 
   0  -4   8       34.51       27.93      2.62 o 
   1  -4   8      487.56      522.02     12.90 o 
   2  -4   8      356.43      343.00      9.35 o 
   3  -4   8      117.09       94.97      4.59 o 
   4  -4   8        3.21        7.36      1.66 o 
   5  -4   8        0.98        0.19      0.96 o 
   6  -4   8      189.65      184.50     10.14 o 
   7  -4   8        0.89        4.78      2.87 o 
   8  -4   8       87.27       98.57      7.66 o 
  -5  -3   8      266.81      262.40     12.06 o 
  -4  -3   8      335.07      310.47      9.61 o 
  -3  -3   8        0.06        0.09      2.01 o 
  -2  -3   8      913.57      864.09     19.83 o 
  -1  -3   8      320.14      334.40      9.26 o 
   0  -3   8      185.92      179.56      5.99 o 
   1  -3   8      849.55      832.98     18.73 o 
   2  -3   8      549.83      546.43     19.33 o 
   3  -3   8      254.19      283.99      8.01 o 
   4  -3   8        5.71       21.24      2.87 o 
   5  -3   8       42.49       46.18      3.08 o 
   6  -3   8      118.96      113.04      4.82 o 
   7  -3   8       33.55       57.23      6.12 o 
   8  -3   8      225.48      263.55     12.63 o 
  -6  -2   8      103.12      114.69      6.79 o 
  -5  -2   8        1.32        1.26      1.91 o 
  -4  -2   8        0.24       -0.46      0.71 o 
  -3  -2   8       20.33       18.36      2.42 o 
  -2  -2   8     1472.01     1464.46     38.47 o 
  -1  -2   8      139.50      152.29      5.41 o 
   0  -2   8        7.70        5.19      1.47 o 
   1  -2   8     1245.79     1197.63     25.43 o 
   2  -2   8     2144.53     2126.30     43.03 o 
   3  -2   8      252.18      225.53     25.46 o 
   4  -2   8      299.29      275.23      7.76 o 
   5  -2   8        2.69        1.78      1.38 o 
   6  -2   8       16.57       20.10      2.58 o 
   7  -2   8      378.31      401.95     10.94 o 
   8  -2   8       39.51       33.37      3.18 o 
  -6  -1   8        8.97       15.99      2.70 o 
  -5  -1   8      143.96      144.69      6.15 o 
  -4  -1   8       36.40       50.96      4.59 o 
  -3  -1   8       98.21       59.72      4.78 o 
  -2  -1   8     1214.12     1191.89     25.71 o 
  -1  -1   8      677.30      693.91     16.04 o 
   0  -1   8       25.61       23.58      2.23 o 
   1  -1   8       72.11       86.51      5.55 o 
   2  -1   8       54.99       38.86      2.53 o 
   3  -1   8      682.19      712.84     16.10 o 
   4  -1   8      432.02      417.72     10.55 o 
   5  -1   8      504.90      526.38     12.78 o 
   6  -1   8      685.29      674.73     15.97 o 
   7  -1   8        0.97        4.59      2.30 o 
   8  -1   8        0.01        4.42      2.20 o 
   9  -1   8       95.67      108.33      7.46 o 
  -6   0   8      166.64      180.66      7.08 o 
  -5   0   8      447.07      420.70     13.97 o 
  -4   0   8       10.64       14.16      2.15 o 
  -3   0   8      832.93      826.42     23.73 o 
  -2   0   8       26.95       29.57      2.57 o 
  -1   0   8       15.07       10.69      4.40 o 
   0   0   8      280.91      256.86      9.57 o 
   1   0   8      405.44      457.38     11.10 o 
   3   0   8        1.95        1.77      1.06 o 
   4   0   8        1.02        1.15      1.44 o 
   5   0   8      228.04      207.45      6.43 o 
   6   0   8       45.59       42.41      2.97 o 
   7   0   8        2.55        0.75      1.28 o 
   8   0   8      389.37      362.50     10.22 o 
   9   0   8       25.67       33.30      4.78 o 
  -6   1   8      237.53      231.95      8.12 o 
  -5   1   8       32.73       34.51      3.31 o 
  -4   1   8      458.18      423.76     12.34 o 
  -3   1   8      594.37      593.81     14.41 o 
  -2   1   8      229.45      220.69      6.77 o 
  -1   1   8      231.38      263.38      7.46 o 
   1   1   8     1473.04     1627.23     47.08 o 
   2   1   8     1460.32     1580.08     32.21 o 
   3   1   8      237.63      228.91      6.50 o 
   4   1   8      404.05      422.15     10.35 o 
   5   1   8       17.73       19.89      2.09 o 
   6   1   8     1043.49     1057.40     28.13 o 
   7   1   8     1041.38      999.96     22.19 o 
   8   1   8       73.47       62.01      5.36 o 
   9   1   8      152.99      164.41      9.38 o 
  -7   2   8       11.50       15.73      2.70 o 
  -6   2   8      183.23      206.08      8.23 o 
  -5   2   8      520.09      544.28     14.14 o 
  -4   2   8      167.49      167.55      6.16 o 
  -3   2   8      154.94      152.70      6.70 o 
  -2   2   8      351.62      373.56      9.74 o 
  -1   2   8        3.06        2.57      1.06 o 
   0   2   8       25.39       39.81      2.44 o 
   1   2   8      620.09      658.77     14.68 o 
   2   2   8       43.30       37.84      2.97 o 
   3   2   8       64.07       74.23      4.31 o 
   4   2   8       50.98       49.74      2.70 o 
   5   2   8      568.90      628.98     14.40 o 
   6   2   8        4.28        6.40      1.61 o 
   7   2   8       19.81       33.50      2.80 o 
   8   2   8       64.46       65.46      5.74 o 
   9   2   8      155.55      149.29      9.00 o 
  -7   3   8        4.35        2.80      1.96 o 
  -6   3   8        3.67        2.44      1.74 o 
  -5   3   8      222.19      202.42      7.10 o 
  -4   3   8      298.45      300.78      8.93 o 
  -3   3   8     1352.74     1311.09     28.01 o 
  -2   3   8       42.09       47.27      4.21 o 
  -1   3   8     3171.01     3273.81     64.55 o 
   0   3   8     1613.04      771.13     23.73 o 
   1   3   8      602.94      667.41     12.63 o 
   2   3   8        1.75       11.57      0.80 o 
   3   3   8      656.39      683.57     15.02 o 
   4   3   8     2046.13     2160.32     43.16 o 
   5   3   8      283.21      271.02      7.41 o 
   6   3   8      506.85      510.58     12.20 o 
   7   3   8      527.37      562.70     20.29 o 
   8   3   8      674.29      689.02     24.31 o 
   9   3   8       71.80       69.67      6.32 o 
  -7   4   8       86.27       91.41      5.21 o 
  -6   4   8       51.54       47.32      3.92 o 
  -5   4   8        0.12        0.77      1.42 o 
  -4   4   8        6.56        4.92      1.69 o 
  -3   4   8       79.38       82.55      7.37 o 
  -2   4   8      363.14      344.05      9.07 o 
  -1   4   8      612.53      585.41     23.35 o 
   0   4   8      239.23      227.84      6.43 o 
   1   4   8     1435.95     1419.21     24.90 o 
   2   4   8       19.46       22.85      1.24 o 
   3   4   8     1835.14     1780.98     28.69 o 
   4   4   8      569.13      530.75      9.69 o 
   5   4   8       18.07       24.69      2.02 o 
   6   4   8       58.34       70.43      5.55 o 
   7   4   8      798.84      831.99     27.94 o 
   8   4   8       43.86       55.12      5.93 o 
   9   4   8       98.49      105.08      7.66 o 
  -7   5   8       72.00       76.04      5.17 o 
  -6   5   8      297.33      324.44     10.15 o 
  -5   5   8      197.97      213.42      7.37 o 
  -4   5   8      267.60      287.57      8.59 o 
  -3   5   8       11.51       21.36      2.30 o 
  -2   5   8      287.86      296.01      8.12 o 
  -1   5   8     1357.41     1112.11    159.62 o 
   0   5   8     5500.30     5639.43    153.69 o 
   1   5   8      171.03      186.30      5.33 o 
   2   5   8       32.15       39.38      1.63 o 
   3   5   8     1733.80     1864.36     29.95 o 
   4   5   8      291.47      338.43      6.66 o 
   5   5   8      756.60      741.43     13.14 o 
   6   5   8      206.85      232.16     10.72 o 
   7   5   8     1201.57     1218.22     38.47 o 
   8   5   8        8.76        6.70      2.68 o 
   9   5   8       40.41       40.58      5.55 o 
  -7   6   8       19.79       23.93      3.11 o 
  -6   6   8        0.10        3.49      1.82 o 
  -5   6   8      103.99      115.63      5.14 o 
  -4   6   8      378.55      359.77     10.01 o 
  -3   6   8      156.01      148.98      7.37 o 
  -2   6   8       40.09       44.35      6.41 o 
  -1   6   8       51.27       56.46      4.02 o 
   0   6   8      307.90      342.09      9.38 o 
   1   6   8       63.61       79.71      3.10 o 
   2   6   8        2.03        3.17      0.74 o 
   3   6   8      266.71      278.12      6.77 o 
   4   6   8     1376.01     1389.27     22.87 o 
   5   6   8       63.43       58.59      3.38 o 
   6   6   8      341.82      343.79      9.58 o 
   7   6   8       14.17       16.08      3.25 o 
   8   6   8      115.94      121.34      8.04 o 
   9   6   8       64.66       93.59      7.27 o 
  -6   7   8       29.44       33.92      3.31 o 
  -5   7   8        5.26       10.42      2.02 o 
  -4   7   8      139.05      140.06      5.41 o 
  -3   7   8       98.14      109.95      4.52 o 
  -2   7   8      282.35      143.93      7.08 o 
  -1   7   8       33.76       35.79      3.45 o 
   0   7   8      131.28      138.90      4.47 o 
   1   7   8        3.38        7.24      0.92 o 
   2   7   8      619.26      628.77     11.10 o 
   3   7   8        0.78       -0.26      0.53 o 
   4   7   8      139.24      146.26     11.77 o 
   5   7   8      487.44      494.69     12.08 o 
   6   7   8     2166.74     2144.95     43.61 o 
   7   7   8        0.01        7.60      3.73 o 
   8   7   8       91.56       94.74      7.08 o 
   9   7   8       39.16       32.35      4.98 o 
  -6   8   8      390.52      390.22     11.41 o 
  -5   8   8        7.31       12.25      2.15 o 
  -4   8   8        9.18        9.72      2.78 o 
  -3   8   8      155.41      138.59      6.79 o 
  -2   8   8      218.44      205.39      6.89 o 
  -1   8   8      715.12      700.69     22.20 o 
   0   8   8     2297.08     2401.92     47.71 o 
   1   8   8      654.65      664.74     11.82 o 
   2   8   8       25.07       22.16      1.42 o 
   3   8   8       86.83       97.38      2.71 o 
   4   8   8       10.14       10.23      2.11 o 
   5   8   8       21.90       22.20      3.45 o 
   6   8   8        5.73        4.12      1.74 o 
   7   8   8       19.83       19.30      2.71 o 
   8   8   8       27.63       26.26      3.64 o 
  -6   9   8       80.75       83.52      4.71 o 
  -5   9   8      224.85      235.95      7.87 o 
  -4   9   8      276.53      275.23     11.29 o 
  -3   9   8       91.11       95.12      5.55 o 
  -2   9   8      126.06      114.98      4.38 o 
  -1   9   8      104.61       97.04      5.55 o 
   0   9   8       88.91       88.49      3.45 o 
   1   9   8       87.44      101.86      3.35 o 
   3   9   8        1.69        2.19      1.63 o 
   4   9   8        0.01       -0.23      1.20 o 
   5   9   8        5.31        5.87      1.74 o 
   6   9   8      286.12      259.53     11.29 o 
   7   9   8      394.59      389.35     14.64 o 
   8   9   8       32.87       38.83      3.84 o 
  -6  10   8      536.33      528.06     21.24 o 
  -5  10   8      236.04      214.94     11.29 o 
  -4  10   8        6.55        7.85      1.70 o 
  -3  10   8        2.25        3.31      1.33 o 
  -2  10   8      118.22      117.36      4.44 o 
  -1  10   8        1.54        4.21      1.91 o 
   0  10   8      254.04      234.37      6.56 o 
   1  10   8       89.73      105.39      3.23 o 
   2  10   8      434.06      456.44      8.78 o 
   3  10   8       26.17       40.23      2.78 o 
   4  10   8      813.84      809.24     18.26 o 
   5  10   8      203.90      193.67      6.70 o 
   6  10   8       34.42       27.56      2.98 o 
   7  10   8       19.99       21.78      2.89 o 
   8  10   8      116.31      120.25      9.19 o 
  -5  11   8       67.22       65.07      6.32 o 
  -4  11   8      326.66      348.72     14.93 o 
  -3  11   8        0.09        0.19      1.91 o 
  -2  11   8        0.88       13.61      5.07 o 
  -1  11   8      330.34      339.15     13.01 o 
   0  11   8      122.62      133.72      4.60 o 
   1  11   8      696.21      703.87     12.81 o 
   2  11   8       87.95       87.61      4.02 o 
   3  11   8      144.39      132.78      5.14 o 
   4  11   8      494.91      456.86     11.77 o 
   5  11   8      220.89      202.59      6.97 o 
   6  11   8      325.16      313.50     10.14 o 
   7  11   8       13.50        6.53      4.98 o 
  -5  12   8       24.59       21.24      4.21 o 
  -4  12   8      106.93      113.31      7.85 o 
  -3  12   8      298.14      272.74     12.25 o 
  -2  12   8        9.36        6.51      2.30 o 
  -1  12   8       27.49       24.50      3.45 o 
   0  12   8       34.10       38.98      3.45 o 
   1  12   8      394.93      403.60      8.27 o 
   2  12   8      382.59      426.32     10.82 o 
   3  12   8        1.68        2.15      1.42 o 
   4  12   8       28.49       28.45      2.83 o 
   5  12   8      343.11      311.29      9.27 o 
   6  12   8      250.10      250.16      8.46 o 
   7  12   8       11.74       12.54      2.67 o 
  -4  13   8       77.03       73.30      6.51 o 
  -3  13   8      546.11      559.25     20.67 o 
  -2  13   8       32.94       33.11      4.40 o 
  -1  13   8      290.54      284.41     11.87 o 
   0  13   8       37.91       43.52      3.03 o 
   1  13   8      259.41      276.37     11.87 o 
   2  13   8      133.91      134.38      5.09 o 
   3  13   8      411.44      393.72     10.68 o 
   4  13   8       82.54       95.10      4.60 o 
   5  13   8      229.06      239.65      8.04 o 
   6  13   8       99.12      107.00      5.45 o 
  -3  14   8      133.87      157.52      9.00 o 
  -2  14   8      320.69      291.49     12.82 o 
  -1  14   8      127.39      123.64      7.27 o 
   0  14   8       35.38       35.41      4.59 o 
   1  14   8       22.19       28.52      4.40 o 
   2  14   8      212.29      200.77     10.14 o 
   3  14   8       81.46       78.66      6.32 o 
   4  14   8       40.20       52.51      8.13 o 
   5  14   8      250.37      244.01      8.24 o 
  -2  15   8       53.17       53.21      5.17 o 
  -1  15   8       55.71       54.36      5.17 o 
   0  15   8       26.81       23.92      4.21 o 
   1  15   8        0.03        0.38      2.11 o 
   2  15   8      327.05      316.18     13.97 o 
   3  15   8       83.39       89.76      7.08 o 
   4  15   8       30.81       29.86      5.17 o 
  -1  16   8        0.73       -2.11      2.11 o 
   0  16   8       93.63       96.65      7.46 o 
   1  16   8      174.32      203.83     10.91 o 
   2  16   8      335.46      334.56     14.93 o 
   1  -8   9       18.51       17.03      4.40 o 
   2  -8   9      112.51      123.64      9.19 o 
  -1  -7   9        5.17        4.21      3.06 o 
   0  -7   9       21.18       29.67      4.78 o 
   1  -7   9       99.36       84.60      7.27 o 
   2  -7   9      522.57      517.34     20.67 o 
   3  -7   9       99.30      104.12      8.04 o 
   4  -7   9      246.15      269.87     13.78 o 
   5  -7   9      537.58      558.49     22.58 o 
  -2  -6   9      317.52      350.53     10.62 o 
  -1  -6   9      137.62      132.64      5.72 o 
   0  -6   9       53.48       59.52      5.93 o 
   1  -6   9        0.73        7.46      3.25 o 
   2  -6   9      282.61      268.53     13.01 o 
   3  -6   9        1.35        3.83      2.87 o 
   4  -6   9      130.84      144.89      9.38 o 
   5  -6   9       18.27       22.39      4.59 o 
   6  -6   9       89.99       95.89      8.04 o 
  -3  -5   9      228.00      227.46      8.05 o 
  -2  -5   9       35.78       37.65      3.38 o 
  -1  -5   9        0.95       -0.10      1.49 o 
   0  -5   9       29.02       32.17      3.08 o 
   1  -5   9     1112.37     1082.51     24.20 o 
   2  -5   9       28.77       34.45      4.98 o 
   3  -5   9      107.50      111.77      7.85 o 
   4  -5   9        7.57        1.53      2.68 o 
   5  -5   9       29.81       34.45      5.17 o 
   6  -5   9       15.77        2.30      1.72 o 
   7  -5   9       12.35       12.06      4.02 o 
  -4  -4   9        8.17       10.44      2.30 o 
  -3  -4   9       12.34       11.68      2.23 o 
  -2  -4   9       23.32       23.52      2.77 o 
  -1  -4   9       45.53       50.68      4.11 o 
   0  -4   9      851.68      833.48     25.46 o 
   1  -4   9       38.94       24.77      2.67 o 
   2  -4   9      113.63      110.82      5.17 o 
   3  -4   9      237.17      260.10     12.06 o 
   4  -4   9       21.08       20.48      4.02 o 
   6  -4   9       27.60       25.65      4.59 o 
   7  -4   9        1.32        2.49      2.87 o 
  -4  -3   9     1019.38     1010.91     23.61 o 
  -3  -3   9      328.91      334.35     10.08 o 
  -2  -3   9       10.39       14.99      2.87 o 
  -1  -3   9        6.16        5.57      1.74 o 
   0  -3   9      318.56      300.68      8.85 o 
   1  -3   9        5.86        9.01      1.88 o 
   2  -3   9      951.45      905.54     20.34 o 
   3  -3   9      557.77      544.23     13.42 o 
   4  -3   9      747.65      603.00    105.94 o 
   5  -3   9      510.51      532.24     13.35 o 
   6  -3   9       45.15       33.11      4.78 o 
   7  -3   9       26.08       43.83      5.55 o 
   8  -3   9       61.01       83.07      7.08 o 
  -5  -2   9      140.79      137.64      6.21 o 
  -4  -2   9      249.13      249.20     11.68 o 
  -3  -2   9       11.27       17.04      3.06 o 
  -2  -2   9       41.32       39.58      3.30 o 
  -1  -2   9      402.33      393.07     10.68 o 
   0  -2   9      887.09      882.87     19.96 o 
   1  -2   9       30.11       33.21      2.75 o 
   2  -2   9      338.29      321.58      8.98 o 
   3  -2   9     2010.12     1944.01     39.98 o 
   4  -2   9     1158.85     1158.04     25.09 o 
   5  -2   9      550.34      591.16     17.61 o 
   6  -2   9      351.41      365.15     10.13 o 
   7  -2   9       50.17       65.76      3.95 o 
   8  -2   9        8.44        9.00      3.25 o 
  -5  -1   9       71.37       70.00      5.36 o 
  -4  -1   9      357.37      363.32     10.69 o 
  -3  -1   9      377.72      372.07     14.93 o 
  -2  -1   9      143.63      146.94      7.94 o 
  -1  -1   9      719.28      680.92     16.10 o 
   0  -1   9     1024.34     1000.02     22.06 o 
   1  -1   9      305.14      299.56      8.38 o 
   2  -1   9      983.53     1032.36     22.53 o 
   3  -1   9      571.61      518.65     53.21 o 
   4  -1   9     1269.97     1213.95     26.05 o 
   5  -1   9      123.64      106.81      4.52 o 
   6  -1   9      175.97      160.59      6.32 o 
   7  -1   9       52.00       45.08      3.35 o 
   8  -1   9       67.71       72.40      4.19 o 
  -6   0   9        1.51        1.55      1.88 o 
  -5   0   9      163.61      171.51      6.83 o 
  -4   0   9      323.20      316.81      9.67 o 
  -3   0   9       92.38       88.64      4.46 o 
  -2   0   9      114.66       87.12     16.27 o 
  -1   0   9      431.70      441.81     11.44 o 
   0   0   9      778.43      753.47     17.19 o 
   1   0   9       32.28       31.24      2.64 o 
   2   0   9        2.80        1.08      1.34 o 
   3   0   9       10.07        8.02      1.55 o 
   4   0   9     1050.96     1068.09     23.14 o 
   5   0   9      147.49      125.99      4.94 o 
   6   0   9      155.83      164.74      5.82 o 
   7   0   9        7.07       10.54      2.03 o 
   8   0   9      759.95      777.17     21.91 o 
   9   0   9       74.17       76.75      6.32 o 
  -6   1   9       59.93       64.81      7.27 o 
  -5   1   9      300.54      317.97      9.94 o 
  -4   1   9        3.63        6.89      1.89 o 
  -3   1   9      515.30      532.41     13.53 o 
  -2   1   9        5.48        2.39      1.44 o 
  -1   1   9      396.26      401.91     10.42 o 
   0   1   9       87.48       76.56      5.17 o 
   1   1   9       12.24       12.76      1.76 o 
   2   1   9       17.04       25.96      2.29 o 
   3   1   9      373.29      400.11     10.15 o 
   4   1   9      203.02      226.62      6.77 o 
   5   1   9     1258.78     1243.99     26.52 o 
   6   1   9      795.75      801.95     18.33 o 
   7   1   9       21.30       17.42      2.30 o 
   8   1   9      165.92      160.96      9.00 o 
   9   1   9       14.14       16.84      3.64 o 
  -6   2   9        1.78        4.02      1.89 o 
  -5   2   9        6.48        2.09      1.69 o 
  -4   2   9      186.06      177.42      9.09 o 
  -3   2   9        1.55        3.18      1.72 o 
  -2   2   9      165.41      184.03      6.23 o 
  -1   2   9       98.39       94.94      4.06 o 
   0   2   9       46.05       38.85      3.83 o 
   1   2   9      869.87      870.94     19.08 o 
   2   2   9       89.55       82.93      4.21 o 
   3   2   9       30.74       29.37      5.84 o 
   4   2   9       69.49       81.05      6.79 o 
   5   2   9       18.06       14.90      3.92 o 
   6   2   9      591.05      616.36     14.67 o 
   7   2   9      957.21      991.44     22.10 o 
   8   2   9        5.96       11.29      3.06 o 
   9   2   9        0.08        0.57      2.30 o 
  -6   3   9       91.18       87.55      4.87 o 
  -5   3   9        0.58       -0.29      1.49 o 
  -4   3   9      474.63      473.69     12.65 o 
  -3   3   9       90.24      107.76      5.26 o 
  -2   3   9      665.45      665.50     15.70 o 
  -1   3   9      462.27      498.39     16.84 o 
   0   3   9      828.29      836.97     26.22 o 
   1   3   9      173.44      176.83      5.48 o 
   2   3   9       29.13       31.57      4.31 o 
   3   3   9      382.63      390.03      9.73 o 
   4   3   9       72.98       95.66      3.92 o 
   5   3   9       26.60       29.75      2.48 o 
   6   3   9      116.14      119.25      4.63 o 
   7   3   9       15.47       21.82      3.64 o 
   8   3   9        6.60        8.80      2.87 o 
   9   3   9      107.47      104.31      7.66 o 
  -6   4   9       59.11       68.14      4.40 o 
  -5   4   9      177.94      173.14      6.70 o 
  -4   4   9       11.96        8.78      2.01 o 
  -3   4   9      725.17      720.96     17.05 o 
  -2   4   9       96.66       98.05      4.20 o 
  -1   4   9      215.16      195.98      6.09 o 
   0   4   9      392.83      412.56     11.20 o 
   1   4   9      144.33      124.57      3.06 o 
   2   4   9     3694.44     3667.51     57.51 o 
   3   4   9      135.25      131.50      3.29 o 
   4   4   9     2390.15     2449.19     48.84 o 
   5   4   9      606.89      611.04     14.10 o 
   6   4   9        2.26        7.66      2.68 o 
   7   4   9       52.41       54.93      5.17 o 
   8   4   9      339.27      350.63     15.12 o 
   9   4   9       46.98       49.00      6.12 o 
  -6   5   9      198.21      223.44      8.19 o 
  -5   5   9      116.23      125.15      5.62 o 
  -4   5   9       46.33       44.54      3.51 o 
  -3   5   9      388.77      373.42     10.22 o 
  -2   5   9      958.39      947.32     24.88 o 
  -1   5   9      491.34      453.22     15.69 o 
   0   5   9       36.57       49.83      9.09 o 
   1   5   9        8.20        4.04      0.75 o 
   2   5   9        2.64        2.53      0.69 o 
   3   5   9       86.90       97.36      2.82 o 
   4   5   9      584.41      664.49     11.89 o 
   5   5   9      469.81      482.35      9.22 o 
   6   5   9      757.66      741.27     25.07 o 
   7   5   9       37.93       43.26      5.17 o 
   8   5   9      299.32      310.63     13.97 o 
   9   5   9       44.60       45.55      5.74 o 
  -6   6   9      104.94      107.82      5.48 o 
  -5   6   9      492.17      461.10     12.65 o 
  -4   6   9      832.46      876.01     20.37 o 
  -3   6   9     1806.02     1844.39     38.43 o 
  -2   6   9      251.76      244.24      7.30 o 
  -1   6   9       44.87       58.52      4.98 o 
   0   6   9      132.22      130.43      4.60 o 
   1   6   9        5.82        1.91      1.31 o 
   2   6   9       38.14       37.28      2.29 o 
   3   6   9      750.53      754.27     13.15 o 
   4   6   9      293.09      282.97      5.91 o 
   5   6   9     5014.27     5055.51     97.31 o 
   6   6   9      498.09      522.69     12.88 o 
   7   6   9      338.96      357.33     15.12 o 
   8   6   9       85.27       96.27      7.27 o 
   9   6   9       16.04       19.91      4.21 o 
  -6   7   9        3.94        7.32      2.09 o 
  -5   7   9        1.14        2.11      1.62 o 
  -4   7   9        0.61        1.53      1.42 o 
  -3   7   9       14.29       12.20      2.02 o 
  -1   7   9       58.69       78.21      4.11 o 
   0   7   9       19.29       19.71      1.89 o 
   1   7   9      508.18      518.85      9.59 o 
   2   7   9      542.68      505.25      9.26 o 
   3   7   9        8.98        6.91      1.44 o 
   4   7   9       76.28       94.72      3.98 o 
   5   7   9       78.67       71.95      3.78 o 
   6   7   9      339.09      372.97     10.20 o 
   7   7   9     1989.85     2043.94     42.18 o 
   8   7   9       30.09       26.60      4.59 o 
   9   7   9       39.28       40.19      5.74 o 
  -6   8   9      291.82      331.68     15.60 o 
  -5   8   9        0.67        2.57      1.69 o 
  -4   8   9        4.09        3.69      1.55 o 
  -3   8   9      625.26      616.87     17.42 o 
  -2   8   9     1572.41     1557.67     32.62 o 
  -1   8   9      255.92      242.50      9.95 o 
   0   8   9       32.09       31.54      3.92 o 
   1   8   9       17.57       19.26      1.47 o 
   2   8   9       18.65       20.62      1.95 o 
   3   8   9        0.16        1.76      0.76 o 
   4   8   9      512.99      496.09     16.27 o 
   5   8   9      104.28      115.66      4.80 o 
   6   8   9      510.20      527.70     13.32 o 
   7   8   9      585.57      595.99     15.07 o 
   8   8   9      242.18      250.32     13.30 o 
  -6   9   9        6.50        4.60      2.07 o 
  -5   9   9        1.48        4.02      2.30 o 
  -4   9   9      229.22      226.54      7.49 o 
  -3   9   9       19.44       11.68      2.49 o 
  -2   9   9        6.15        5.12      1.63 o 
  -1   9   9      234.31      214.74      9.38 o 
   0   9   9     1482.28     1457.50     30.18 o 
   1   9   9       23.58       25.81      1.69 o 
   2   9   9        0.25        1.76      0.76 o 
   3   9   9      102.39      103.73      4.11 o 
   4   9   9      580.69      567.09     13.52 o 
   5   9   9      258.89      241.25     11.58 o 
   6   9   9     1014.92      930.23     53.11 o 
   7   9   9      433.10      424.64     11.90 o 
   8   9   9      338.56      336.06     10.55 o 
  -5  10   9       66.72       62.20      6.12 o 
  -4  10   9      118.16      135.51      7.27 o 
  -3  10   9       23.25       28.90      3.64 o 
  -2  10   9      138.30      138.60      5.12 o 
  -1  10   9      279.15      271.59     11.10 o 
   0  10   9      187.60      206.32      6.16 o 
   1  10   9       84.70       93.85      3.08 o 
   2  10   9      169.38      192.66      6.02 o 
   3  10   9       86.92       91.01      4.06 o 
   4  10   9       27.52       26.30      2.50 o 
   5  10   9        5.17       10.07      2.30 o 
   6  10   9      334.39      339.73      9.94 o 
   7  10   9      394.55      375.90     15.31 o 
   8  10   9        0.42        0.41      1.93 o 
  -5  11   9       44.05       40.19      5.55 o 
  -4  11   9       36.99       50.91      5.93 o 
  -3  11   9       71.11       75.60      6.12 o 
  -2  11   9       29.30       30.29      2.62 o 
  -1  11   9       77.23       70.43      5.17 o 
   0  11   9     1669.84     1608.19     33.16 o 
   1  11   9      300.46      289.77      6.48 o 
   2  11   9     1105.40     1073.10     23.00 o 
   3  11   9      764.51      731.82     16.78 o 
   4  11   9        0.93        7.32      1.74 o 
   5  11   9      545.72      521.97     13.33 o 
   6  11   9      228.71      215.65      7.58 o 
   7  11   9      338.88      326.04     10.29 o 
  -5  12   9       44.71       40.38      5.74 o 
  -4  12   9       60.58       62.20      6.12 o 
  -3  12   9       56.14       64.31      5.74 o 
  -2  12   9      136.67      130.91      7.66 o 
  -1  12   9       43.06       47.85      4.21 o 
   0  12   9       15.75       16.87      1.89 o 
   1  12   9       12.43       15.11      1.64 o 
   2  12   9      446.68      448.00     11.37 o 
   3  12   9       23.29       15.30      2.09 o 
   4  12   9      847.61      816.86     18.81 o 
   5  12   9      102.20      106.87      5.01 o 
   6  12   9       80.10       73.00      4.88 o 
   7  12   9      386.48      373.02     11.30 o 
  -4  13   9       20.15       17.42      4.21 o 
  -3  13   9       48.07       51.29      5.74 o 
  -2  13   9     1139.57     1151.81     36.36 o 
  -1  13   9      283.50      285.75     12.06 o 
   0  13   9       35.41       29.67      3.64 o 
   1  13   9      233.01      218.47      6.87 o 
   2  13   9       61.42       73.07      4.40 o 
   3  13   9     1228.97     1154.06     25.17 o 
   4  13   9       78.22       73.22      4.31 o 
   5  13   9      206.23      192.53      7.10 o 
   6  13   9       34.35       28.38      3.30 o 
  -3  14   9       60.93       59.14      5.74 o 
  -2  14   9        0.11       -0.77      2.11 o 
  -1  14   9       56.15       56.46      5.17 o 
   0  14   9      854.44      795.05     26.41 o 
   1  14   9      259.55      258.38     11.87 o 
   2  14   9       72.95       66.41      5.74 o 
   3  14   9        9.66       10.98      2.09 o 
   4  14   9        1.78        9.82      2.12 o 
   5  14   9      107.48       97.81      7.46 o 
  -2  15   9        0.54        0.77      2.11 o 
  -1  15   9      190.36      169.38      9.00 o 
   0  15   9      297.12      305.08     13.59 o 
   1  15   9      704.55      723.66     25.07 o 
   2  15   9        2.12        5.74      2.87 o 
   3  15   9       93.54       96.08      7.27 o 
   4  15   9      152.21      128.23      8.61 o 
   0  16   9       67.03       66.99      6.89 o 
   1  16   9       21.92       19.52      4.02 o 
   2  16   9       51.29       47.47      5.74 o 
   2  -7  10      156.09      147.37      9.95 o 
  -1  -6  10      132.11      129.57      8.80 o 
   0  -6  10      506.24      492.07     19.71 o 
   1  -6  10      120.39      113.50      8.23 o 
   2  -6  10        3.44        7.85      3.45 o 
   3  -6  10      227.66      260.10     13.21 o 
   4  -6  10      141.89      158.47     10.14 o 
  -2  -5  10      176.87      174.90      6.97 o 
  -1  -5  10       62.52       60.55      8.23 o 
   0  -5  10      288.79      289.45      9.28 o 
   1  -5  10       71.45       96.85      7.66 o 
   2  -5  10      654.92      629.50     23.54 o 
   3  -5  10       41.71       45.93      5.93 o 
   4  -5  10        5.45       11.29      3.83 o 
   5  -5  10        0.02        6.12      3.45 o 
   6  -5  10      102.81        1.34      1.53 o 
  -3  -4  10       95.76      107.83      5.41 o 
  -2  -4  10      369.38      416.50     11.98 o 
  -1  -4  10      588.92      603.15     15.42 o 
   0  -4  10      172.03      170.34      6.48 o 
   1  -4  10      192.18      179.18      6.57 o 
   2  -4  10      193.23      177.67      6.51 o 
   3  -4  10      325.29      340.11     14.93 o 
   4  -4  10      258.68      272.93     13.01 o 
   5  -4  10        0.63        0.00      1.91 o 
   6  -4  10      137.24      132.64      9.00 o 
  -4  -3  10       43.37       54.35      4.40 o 
  -3  -3  10      124.60      113.30      5.48 o 
  -2  -3  10       13.01       12.83      2.34 o 
  -1  -3  10      401.45      416.37     11.63 o 
   0  -3  10      264.34      274.51      8.57 o 
   1  -3  10     1221.44     1185.25     41.25 o 
   2  -3  10      849.99      875.84     28.04 o 
   3  -3  10      790.61      801.42     18.71 o 
   4  -3  10      332.75      317.42      9.29 o 
   5  -3  10      317.32      302.98     13.78 o 
   6  -3  10      153.96      158.47      9.38 o 
   7  -3  10       20.38       39.24      5.55 o 
  -4  -2  10       87.33       88.35      5.01 o 
  -3  -2  10        0.25        2.34      1.74 o 
  -2  -2  10       60.41       61.76      3.92 o 
  -1  -2  10       80.02       80.18      4.26 o 
   0  -2  10      129.06      137.34      5.53 o 
   1  -2  10     1102.02     1037.02     23.13 o 
   2  -2  10       12.92       14.13      2.07 o 
   3  -2  10      367.95      385.49     10.40 o 
   4  -2  10        6.56        6.45      3.35 o 
   5  -2  10      147.04      143.04      5.69 o 
   6  -2  10      107.38      120.90      6.22 o 
   7  -2  10        6.45       11.10      3.45 o 
   8  -2  10       92.32       87.66      7.27 o 
  -4  -1  10        1.13        8.82      2.30 o 
  -3  -1  10     1295.18     1278.71     40.19 o 
  -2  -1  10     1499.96     1503.54     32.48 o 
  -1  -1  10      210.05      205.14     12.25 o 
   0  -1  10      428.59      409.92     11.02 o 
   1  -1  10      105.99      110.07      4.66 o 
   2  -1  10       90.92      101.20      4.52 o 
   3  -1  10     3635.62     3536.78     99.14 o 
   4  -1  10      312.27      341.55     13.88 o 
   5  -1  10      585.21      517.36     13.12 o 
   6  -1  10       24.11       24.65      2.70 o 
   7  -1  10      138.03      117.52      5.36 o 
   8  -1  10        2.00        1.17      1.69 o 
  -5   0  10      111.50      110.48      5.61 o 
  -4   0  10        1.11        4.69      1.89 o 
  -3   0  10       39.88       33.69      3.18 o 
  -2   0  10       90.87       97.80      6.70 o 
  -1   0  10       15.01       17.02      2.49 o 
   0   0  10        6.75        8.59      1.74 o 
   1   0  10        0.00        8.22      1.66 o 
   2   0  10      149.70       56.65      4.59 o 
   3   0  10       89.81      102.81      4.38 o 
   4   0  10     1146.81     1113.47     24.29 o 
   5   0  10       32.27       23.91      2.50 o 
   6   0  10      181.72      200.63      6.83 o 
   7   0  10       81.45       87.20      4.46 o 
   8   0  10      111.42       94.46      4.80 o 
  -5   1  10       11.00        9.09      2.30 o 
  -4   1  10      932.40      945.09     22.26 o 
  -3   1  10        3.50        4.65      1.74 o 
  -2   1  10     2598.92     2467.22     50.55 o 
  -1   1  10      148.97      156.40      5.75 o 
   0   1  10      281.62      234.45     35.03 o 
   1   1  10       77.43       87.55      3.99 o 
   2   1  10       64.88       77.49      3.84 o 
   3   1  10        1.45       -0.47      1.10 o 
   4   1  10      871.41      872.46     19.56 o 
   5   1  10      148.57      140.56      5.34 o 
   6   1  10      602.72      541.26     13.60 o 
   7   1  10      237.13      238.51     12.92 o 
   8   1  10       16.89       27.94      4.40 o 
  -5   2  10       55.62       62.92      6.70 o 
  -4   2  10       30.71       29.80      3.11 o 
  -3   2  10       24.38       19.34      2.57 o 
  -2   2  10      114.28      109.56      4.80 o 
  -1   2  10       89.15       98.57      4.33 o 
   0   2  10      638.43      629.64     14.89 o 
   1   2  10        3.90        4.31      1.33 o 
   2   2  10      354.75      329.13      8.86 o 
   3   2  10      954.42      952.34     20.91 o 
   4   2  10      106.63      105.86      4.47 o 
   5   2  10        5.44       10.63      1.89 o 
   6   2  10        0.56        1.53      1.35 o 
   7   2  10        6.47       10.11      4.11 o 
   8   2  10       95.36       76.75      6.32 o 
   9   2  10       70.28       66.22      6.32 o 
  -6   3  10       81.05       81.88      4.93 o 
  -5   3  10       14.28       16.06      2.64 o 
  -4   3  10        2.79        2.02      2.20 o 
  -3   3  10      548.06      529.02     13.67 o 
  -2   3  10        0.93        0.70      1.24 o 
  -1   3  10      284.68      294.71     16.17 o 
   0   3  10       46.53       20.67      2.87 o 
   1   3  10      194.68      195.83      6.79 o 
   2   3  10      715.04      738.40     16.71 o 
   3   3  10      267.82      275.02      7.71 o 
   4   3  10      214.96      233.98      6.96 o 
   5   3  10      124.03      115.87      4.66 o 
   6   3  10       57.51       62.08      3.92 o 
   7   3  10      325.62      308.91     13.40 o 
   8   3  10        0.34        3.06      2.49 o 
   9   3  10       40.78       52.82      6.12 o 
  -6   4  10        8.13        7.60      2.23 o 
  -5   4  10       39.18       28.22      3.18 o 
  -4   4  10        4.61        2.58      1.62 o 
  -3   4  10      322.73      303.42      9.07 o 
  -2   4  10      467.40      441.66     11.57 o 
  -1   4  10      146.46      140.98      5.21 o 
   0   4  10      986.62      952.55     21.91 o 
   1   4  10      991.22      977.08     21.25 o 
   2   4  10       99.94      103.68      4.78 o 
   3   4  10     1398.40     1426.30     29.77 o 
   4   4  10      125.98      146.82      5.12 o 
   5   4  10      576.17      576.89     13.70 o 
   6   4  10       50.79       44.98      5.17 o 
   7   4  10      145.12      159.24      9.00 o 
   8   4  10      147.69      146.80      9.00 o 
   9   4  10       32.70       25.84      4.59 o 
  -6   5  10      378.53      410.54     17.80 o 
  -5   5  10      491.29      498.12     13.78 o 
  -4   5  10       34.45       24.75      3.83 o 
  -3   5  10       76.83       87.85      4.40 o 
  -2   5  10       51.17       47.62      4.69 o 
  -1   5  10       38.29       26.80      3.45 o 
   0   5  10     2506.93     2535.27     50.95 o 
   1   5  10      126.79      135.81      3.49 o 
   2   5  10        9.84       20.87      3.16 o 
   3   5  10      317.76      336.34      8.77 o 
   4   5  10       29.47       37.82      2.67 o 
   5   5  10        9.65       17.93      2.02 o 
   6   5  10      227.17      213.98     10.53 o 
   7   5  10      103.06       94.74      6.89 o 
   8   5  10      401.58      397.33     16.65 o 
   9   5  10       46.44       40.00      5.36 o 
  -6   6  10        0.99       -0.89      1.69 o 
  -5   6  10      161.42      153.46      6.43 o 
  -4   6  10      508.38      526.97     13.94 o 
  -3   6  10     1461.89     1512.78     32.48 o 
  -2   6  10      631.79      620.39     15.02 o 
  -1   6  10      487.58      492.84     12.18 o 
   0   6  10        1.45        2.34      0.96 o 
   1   6  10       34.46       47.59      1.99 o 
   2   6  10       11.20        8.52      1.06 o 
   3   6  10     1626.86     1508.62     24.81 o 
   4   6  10      609.13      622.33     11.36 o 
   5   6  10      518.40      559.09     13.27 o 
   6   6  10     1152.98     1147.56     24.71 o 
   7   6  10        6.66        5.74      2.68 o 
   8   6  10       38.01       26.99      4.59 o 
   9   6  10       34.64       48.23      6.12 o 
  -6   7  10        7.86       14.14      2.64 o 
  -5   7  10       36.57       49.51      4.05 o 
  -4   7  10       55.46       74.20      4.20 o 
  -3   7  10      152.40      171.95      8.42 o 
  -2   7  10      456.99      525.38     18.57 o 
  -1   7  10       30.04       23.81      2.37 o 
   0   7  10      502.09      495.47     12.04 o 
   1   7  10     1708.06     1679.96     36.65 o 
   2   7  10      835.30      787.82     16.50 o 
   3   7  10     2165.96     2137.53     34.48 o 
   4   7  10       46.33       42.87      2.80 o 
   5   7  10      194.77      210.45      6.73 o 
   6   7  10      903.48      928.12     20.79 o 
   7   7  10       27.80       27.42      3.04 o 
   8   7  10      165.31      162.30      9.57 o 
  -5   8  10       14.31       11.29      2.44 o 
  -4   8  10        0.64        1.62      1.47 o 
  -3   8  10      658.13      644.91     15.83 o 
  -2   8  10      237.18      232.86      9.28 o 
  -1   8  10     1255.91     1290.48     27.41 o 
   0   8  10     1353.43     1420.39     29.70 o 
   1   8  10       20.30       31.55      4.91 o 
   2   8  10       69.04       62.74      2.44 o 
   3   8  10      326.45      341.74      8.12 o 
   4   8  10      704.63      696.90     32.73 o 
   5   8  10      139.90      135.99      5.36 o 
   6   8  10      116.03      113.56      5.06 o 
   7   8  10       72.07       77.63      4.47 o 
   8   8  10       93.45       78.66      6.70 o 
  -5   9  10      114.84      125.01     11.96 o 
  -4   9  10      131.67      149.59      7.08 o 
  -2   9  10       46.78       53.09      3.24 o 
  -1   9  10        1.95       10.12      1.76 o 
   0   9  10       65.79       84.46      4.02 o 
   1   9  10     1011.00      989.90     17.15 o 
   2   9  10       31.49       30.04      1.87 o 
   3   9  10      379.81      386.23     11.20 o 
   4   9  10      377.87      388.92     10.11 o 
   5   9  10      698.22      687.30     22.01 o 
   6   9  10        0.28        1.04      1.66 o 
   7   9  10       42.61       43.34      3.86 o 
   8   9  10       88.51       93.34      5.45 o 
  -5  10  10       47.17       62.59      5.55 o 
  -4  10  10       50.57       54.44      3.72 o 
  -3  10  10        3.90        2.49      1.49 o 
  -2  10  10       11.54        9.77      1.74 o 
  -1  10  10       38.51       35.03      4.02 o 
   0  10  10      569.02      572.93     13.60 o 
   1  10  10      125.51      114.56      3.53 o 
   2  10  10      151.28      160.31      4.25 o 
   3  10  10      223.62      225.62      6.89 o 
   4  10  10      362.79      388.75     11.87 o 
   5  10  10     1436.44     1414.92     30.08 o 
   6  10  10      195.01      203.07      9.95 o 
   7  10  10        1.35        0.92      2.11 o 
   8  10  10        0.12       -0.49      2.30 o 
  -5  11  10        1.34        4.02      3.06 o 
  -4  11  10      747.87      753.14     26.80 o 
  -3  11  10       57.71       57.61      4.78 o 
  -2  11  10       33.00       45.55      4.02 o 
  -1  11  10        0.01        3.68      1.33 o 
   0  11  10      609.41      577.33     13.67 o 
   1  11  10      639.58      580.78     13.74 o 
   2  11  10        0.89        3.25      1.49 o 
   3  11  10      174.27      156.65      5.68 o 
   4  11  10      925.97      935.70     20.83 o 
   5  11  10       85.63       86.88      4.53 o 
   6  11  10      248.82      242.94      8.18 o 
   7  11  10      250.59      215.30      9.67 o 
  -4  12  10      268.12      269.67     13.21 o 
  -3  12  10      160.91      172.25      9.57 o 
  -2  12  10      159.55      139.91      8.04 o 
  -1  12  10       60.60       69.38      3.57 o 
   0  12  10      516.51      518.49     12.65 o 
   1  12  10       37.85       41.19      2.28 o 
   2  12  10       19.16       23.52      3.64 o 
   3  12  10       21.96       24.15      2.50 o 
   4  12  10        4.40        5.07      1.76 o 
   5  12  10      458.91      488.06     12.85 o 
   6  12  10      317.57      336.61     10.28 o 
   7  12  10      107.91      112.03     10.43 o 
  -3  13  10      624.65      674.86     24.50 o 
  -2  13  10       12.85        9.95      3.06 o 
  -1  13  10     1161.97     1197.55     37.13 o 
   0  13  10        9.10        3.83      2.11 o 
   1  13  10      230.82      226.40      7.10 o 
   2  13  10      664.86      624.76     15.02 o 
   3  13  10       20.39       18.07      3.45 o 
   4  13  10      729.55      706.62     16.98 o 
   5  13  10        2.99        9.72      2.23 o 
   6  13  10      195.06      182.81     11.77 o 
  -3  14  10       44.66       48.42      5.74 o 
  -2  14  10      326.52      334.17     14.35 o 
  -1  14  10     1003.53      990.47     31.77 o 
   0  14  10       44.94       60.29      5.36 o 
   1  14  10      301.06      308.53     13.21 o 
   2  14  10      128.93      129.57      8.04 o 
   3  14  10      170.43      154.04      5.95 o 
   4  14  10        0.28       -2.17      2.68 o 
   5  14  10        4.19        5.08      2.02 o 
  -2  15  10       67.25       67.56      5.74 o 
  -1  15  10       39.94       37.90      4.59 o 
   0  15  10      131.30      144.69      8.61 o 
   1  15  10        0.33        0.00      2.30 o 
   2  15  10       84.58      114.07      7.66 o 
   3  15  10       59.93       46.70      5.74 o 
   4  15  10      394.46      364.03     15.69 o 
   1  16  10      224.47      225.85     11.68 o 
   2  16  10      472.93      514.28     19.91 o 
   0  -5  11      564.23      516.38     20.67 o 
   1  -5  11       46.26       59.91      6.70 o 
   2  -5  11        8.17        8.80      3.45 o 
   3  -5  11       87.36       87.28      7.66 o 
   4  -5  11       97.69      121.54      8.80 o 
  -2  -4  11        2.14        1.38      1.79 o 
  -1  -4  11      711.06      726.60     18.19 o 
   0  -4  11        1.44        3.45      1.79 o 
   1  -4  11        9.29        4.89      1.88 o 
   2  -4  11      163.50      167.45      6.51 o 
   3  -4  11        0.01        0.96      2.68 o 
   4  -4  11       32.61       17.99      4.21 o 
   5  -4  11      199.54      174.36     10.34 o 
  -2  -3  11        0.24       -1.21      1.56 o 
  -1  -3  11      644.63      667.59     16.92 o 
   0  -3  11       13.07        9.46      2.15 o 
   1  -3  11      496.10      482.44     12.97 o 
   2  -3  11       11.90        7.17      2.02 o 
   3  -3  11      376.40      361.02     10.36 o 
   4  -3  11      418.64      417.05     17.23 o 
   5  -3  11        3.41        1.53      2.87 o 
   6  -3  11        3.04        2.11      2.68 o 
  -3  -2  11      156.11      171.66      6.97 o 
  -2  -2  11       15.36       17.41      2.64 o 
  -1  -2  11        0.21       -1.04      1.38 o 
   0  -2  11      226.31      220.89      7.64 o 
   1  -2  11       33.19       30.97      3.02 o 
   2  -2  11       13.83       11.74      2.07 o 
   3  -2  11       22.98       22.84      2.62 o 
   4  -2  11      389.78      203.45     10.34 o 
   5  -2  11      261.48      284.12     12.15 o 
   6  -2  11      326.33      333.79     14.93 o 
   7  -2  11      294.90      291.68     13.78 o 
  -4  -1  11      340.92      338.46     11.01 o 
  -3  -1  11       23.36       24.67      5.26 o 
  -2  -1  11       21.19       18.73      2.64 o 
  -1  -1  11      333.84      320.20      9.74 o 
   0  -1  11      125.20      129.00      5.47 o 
   1  -1  11      337.53      333.07      9.67 o 
   2  -1  11      347.57      363.46     14.93 o 
   3  -1  11      644.17      630.84     21.44 o 
   4  -1  11       22.64       25.98      2.75 o 
   5  -1  11       11.41       14.35      3.73 o 
   6  -1  11       46.79       42.84      4.78 o 
   7  -1  11        0.52        1.18      2.11 o 
  -4   0  11      193.35      205.64      7.85 o 
  -3   0  11       35.78       32.82      3.45 o 
  -2   0  11      224.81      216.47     10.72 o 
  -1   0  11       82.30       95.69      4.73 o 
   0   0  11        2.17        5.83      1.74 o 
   1   0  11      146.95      156.11      5.88 o 
   2   0  11      249.35      215.29     12.92 o 
   3   0  11      219.02      237.16      7.50 o 
   4   0  11       36.47       43.95      3.45 o 
   5   0  11        1.97       -1.63      2.78 o 
   6   0  11        1.20        0.17      1.33 o 
   7   0  11      142.28      153.53      6.22 o 
   8   0  11      329.28      376.41     13.01 o 
  -4   1  11      333.82      349.44     10.82 o 
  -3   1  11        0.47        0.10      1.49 o 
  -2   1  11        5.38        4.98      1.76 o 
  -1   1  11      617.47      613.23     21.63 o 
   0   1  11        0.48        3.45      2.30 o 
   1   1  11       77.23       68.52      5.55 o 
   2   1  11      237.21      226.33      7.24 o 
   3   1  11        8.43       24.27      2.87 o 
   4   1  11        0.90        2.87      1.72 o 
   5   1  11      145.29      155.30      5.75 o 
   6   1  11      294.57      332.92      9.68 o 
   7   1  11       21.13       28.11      2.97 o 
   8   1  11       18.07       23.73      4.21 o 
  -5   2  11       56.79       56.28      4.53 o 
  -4   2  11      202.73      209.97      7.78 o 
  -3   2  11      495.48      485.79     13.19 o 
  -2   2  11       78.14       74.95      5.07 o 
  -1   2  11       18.72       22.98      2.57 o 
   0   2  11      138.57      134.80      7.85 o 
   1   2  11      882.70      864.91     27.94 o 
   2   2  11      772.97      754.29     17.46 o 
   3   2  11       98.54       70.14      3.72 o 
   4   2  11      253.03      212.11      6.90 o 
   5   2  11       25.53       33.57      4.31 o 
   6   2  11       11.63       15.25      2.15 o 
   7   2  11      119.33      132.14      5.47 o 
   8   2  11        0.36       -1.15      1.91 o 
  -5   3  11       32.44       35.05      3.72 o 
  -4   3  11      169.99      174.79      9.47 o 
  -3   3  11      309.34      324.40      9.95 o 
  -2   3  11       71.13       75.87      4.13 o 
  -1   3  11      221.54      206.46      6.97 o 
   0   3  11       55.00       51.10      3.11 o 
   1   3  11        6.77        9.26      1.82 o 
   2   3  11       14.00       15.12      2.03 o 
   3   3  11      187.13      189.54     16.75 o 
   4   3  11      160.11      156.72      5.62 o 
   5   3  11      272.55      272.16      8.23 o 
   6   3  11      309.57      314.48      9.04 o 
   7   3  11       43.82       51.49      5.74 o 
   8   3  11      101.93       96.08      7.27 o 
  -5   4  11       85.67       85.80      5.07 o 
  -4   4  11      154.04      139.09      6.16 o 
  -3   4  11     1004.56     1001.95     23.07 o 
  -2   4  11      332.00      340.08     11.39 o 
  -1   4  11        6.52        7.48      1.69 o 
   0   4  11        9.05        6.51      2.11 o 
   1   4  11      779.54      769.32     17.59 o 
   2   4  11     1585.20     1587.09     33.09 o 
   3   4  11       31.92       31.90      2.70 o 
   4   4  11      485.07      444.80     11.35 o 
   5   4  11      437.62      433.23     11.14 o 
   6   4  11      137.85      133.98      8.04 o 
   7   4  11       51.33       56.65      5.55 o 
   8   4  11        6.79        5.55      2.87 o 
  -5   5  11      558.32      599.29     16.04 o 
  -4   5  11      246.88      272.26      9.07 o 
  -3   5  11      227.28      237.36      7.98 o 
  -2   5  11      118.73       94.99      4.88 o 
  -1   5  11     1251.57      804.05     26.22 o 
   0   5  11        0.29       -1.14      1.14 o 
   1   5  11      678.52      709.69     16.37 o 
   2   5  11      482.14      486.49     11.97 o 
   3   5  11       31.16       39.21      2.76 o 
   4   5  11     1146.76     1171.13     25.16 o 
   5   5  11      166.44      195.81      6.34 o 
   6   5  11      706.46      686.34     24.12 o 
   7   5  11      227.48      213.98     11.10 o 
   8   5  11       51.58       64.50      6.32 o 
  -5   6  11      213.29      227.77     11.29 o 
  -4   6  11       57.68       67.65      4.26 o 
  -3   6  11       86.50       80.34      4.40 o 
  -2   6  11      189.34      183.84      6.63 o 
  -1   6  11      414.25      422.37     11.16 o 
   0   6  11       36.25       36.38      2.89 o 
   1   6  11        0.04       -0.96      1.08 o 
   2   6  11       33.71       31.10      2.64 o 
   3   6  11      329.37      325.88     13.88 o 
   4   6  11     1198.87     1191.22     25.40 o 
   5   6  11      645.97      645.38     22.58 o 
   6   6  11        5.61        5.36      2.49 o 
   7   6  11        1.04        4.40      2.49 o 
   8   6  11      367.81      370.73     16.27 o 
  -5   7  11       87.24       82.69      4.87 o 
  -4   7  11      217.66      234.73      8.19 o 
  -3   7  11       41.50       40.24      3.45 o 
  -2   7  11       21.06       22.84      8.80 o 
  -1   7  11      218.45      210.07      6.90 o 
   0   7  11        8.92        5.13      1.47 o 
   1   7  11     5264.98     5190.73     98.74 o 
   2   7  11      314.48      325.82      8.77 o 
   3   7  11     1282.28     1247.23     26.36 o 
   4   7  11        7.94       15.59      1.84 o 
   5   7  11      216.74      212.06     10.34 o 
   6   7  11       17.50       17.61      3.64 o 
   7   7  11     1001.18     1034.29     34.45 o 
   8   7  11       18.99       19.71      4.21 o 
  -5   8  11        0.09        5.43      2.09 o 
  -4   8  11      330.28      321.05     10.01 o 
  -3   8  11        2.71        3.45      1.62 o 
  -2   8  11      701.50      734.39     17.53 o 
  -1   8  11      349.90      367.11     10.01 o 
   0   8  11      167.25      172.57      5.95 o 
   1   8  11      131.98      131.35      3.76 o 
   2   8  11      414.20      404.07      9.52 o 
   3   8  11      112.61       94.79      8.42 o 
   4   8  11      462.58      457.94     12.06 o 
   5   8  11        0.43       -0.29      1.63 o 
   6   8  11       65.00       72.24      6.89 o 
   7   8  11       35.60       32.73      4.78 o 
   8   8  11       34.64       28.52      4.78 o 
  -5   9  11       77.61       87.13      5.06 o 
  -4   9  11       85.32       78.39      4.53 o 
  -3   9  11       76.02       55.89      5.17 o 
  -2   9  11       29.29       26.88      2.71 o 
  -1   9  11      328.77      282.81     12.06 o 
   0   9  11      310.15      319.52      8.86 o 
   1   9  11      239.92      212.51      5.14 o 
   2   9  11     1260.26     1286.23     21.81 o 
   3   9  11     1905.02     1925.43     38.85 o 
   4   9  11      766.78      734.19     22.58 o 
   5   9  11      125.70      123.94      5.18 o 
   6   9  11       66.77       70.01      6.12 o 
   7   9  11      473.62      497.31     13.37 o 
   8   9  11        1.61        2.82      1.93 o 
  -4  10  11       61.01       63.02      4.05 o 
  -3  10  11      166.95      161.75     10.91 o 
  -2  10  11        3.08        3.46      1.47 o 
  -1  10  11       65.28       70.96      6.32 o 
   0  10  11      580.20      571.71     13.80 o 
   1  10  11        0.65        1.90      2.07 o 
   2  10  11      233.81      243.45      5.72 o 
   3  10  11      262.21      248.16      7.35 o 
   4  10  11      348.39      358.46     16.27 o 
   5  10  11      305.81      297.02      8.77 o 
   6  10  11      203.14      188.25     23.45 o 
   7  10  11       44.45       53.58      4.25 o 
  -4  11  11       14.76       17.03      3.45 o 
  -3  11  11      393.07      412.52     11.48 o 
  -2  11  11       10.48       14.82      2.21 o 
  -1  11  11       50.76       37.34      2.97 o 
   0  11  11       68.95       67.66      3.52 o 
   1  11  11       21.93       27.49      2.02 o 
   2  11  11      482.49      501.03     12.37 o 
   3  11  11       83.34       90.75      5.17 o 
   4  11  11        0.12        1.87      1.42 o 
   5  11  11        9.02        5.76      2.87 o 
   6  11  11      161.61      156.65      6.28 o 
  -4  12  11       14.38       24.69      4.59 o 
  -3  12  11       42.27       47.47      5.74 o 
  -2  12  11        0.00       -0.38      1.72 o 
  -1  12  11        6.25        9.00      2.49 o 
   0  12  11       17.49       29.67      3.83 o 
   1  12  11        4.51        3.13      1.42 o 
   2  12  11      122.00      134.53      5.21 o 
   3  12  11       29.26       25.52      3.25 o 
   4  12  11      493.27      503.36     12.97 o 
   5  12  11       56.35       63.25      4.11 o 
   6  12  11      556.12      556.80     15.31 o 
  -3  13  11      329.88      338.39     15.12 o 
  -2  13  11     1140.86     1239.09     39.24 o 
  -1  13  11      892.15      878.88     28.90 o 
   0  13  11      104.73      118.19      4.87 o 
   1  13  11       57.13       49.26      3.18 o 
   2  13  11       19.54       24.00      2.64 o 
   3  13  11       36.85       45.97      3.51 o 
   4  13  11       81.56       82.46      4.47 o 
   5  13  11        0.18        1.29      1.66 o 
   6  13  11       89.74       78.38      4.80 o 
  -2  14  11       31.32       26.99      4.40 o 
  -1  14  11      215.91      209.96     10.34 o 
   0  14  11      431.87      481.74     17.99 o 
   1  14  11        5.37        4.40      2.49 o 
   2  14  11       90.36      104.61      4.87 o 
   3  14  11       50.97       50.47      3.65 o 
   4  14  11       83.12       89.65      4.74 o 
   5  14  11        1.72        4.16      1.93 o 
  -1  15  11      273.98      270.06     12.25 o 
   0  15  11       26.46       35.79      4.98 o 
   1  15  11      321.79      320.59     13.78 o 
   2  15  11      331.61      310.25     13.59 o 
   3  15  11        7.83       10.34      3.64 o 
   4  15  11      174.05      209.78      7.64 o 
   1  -4  12        0.62        0.24      1.70 o 
   2  -4  12       14.61        8.23      3.45 o 
   3  -4  12      206.38      191.20     11.10 o 
   4  -4  12        7.19       13.40      4.02 o 
  -1  -3  12        1.66        0.72      1.82 o 
   0  -3  12       84.77       99.38     11.58 o 
   1  -3  12       32.97       30.40      3.21 o 
   2  -3  12      444.61      444.12     12.43 o 
   3  -3  12      332.33      332.99     10.11 o 
   4  -3  12      488.85      430.25     18.18 o 
   5  -3  12       31.06       33.11      5.17 o 
  -2  -2  12       27.35       40.56      4.59 o 
  -1  -2  12        1.59        4.39      3.16 o 
   0  -2  12        5.40        5.09      1.88 o 
   1  -2  12      748.11      754.49     18.46 o 
   2  -2  12      390.74      407.90     14.07 o 
   3  -2  12      369.91      354.65     15.50 o 
   5  -2  12       11.54       10.91      3.45 o 
   6  -2  12      281.75      281.92     13.78 o 
  -3  -1  12      218.67      232.75      8.59 o 
  -2  -1  12      334.66      377.01     11.37 o 
  -1  -1  12        0.03        1.85      1.69 o 
   0  -1  12       14.96       13.72      2.42 o 
   1  -1  12       61.67       61.37      3.92 o 
   2  -1  12       36.64       31.08      5.17 o 
   3  -1  12      391.94      223.17     11.10 o 
   4  -1  12      273.06      281.79      8.85 o 
   5  -1  12       33.22       31.08      5.17 o 
   6  -1  12       42.70       44.57      3.78 o 
   7  -1  12       18.89       23.16      4.40 o 
  -3   0  12       11.58        7.31      2.23 o 
  -2   0  12       24.22       16.78      4.69 o 
  -1   0  12      163.34      163.29      7.46 o 
   0   0  12      548.09      548.62     14.27 o 
   1   0  12      274.87      255.26      8.24 o 
   2   0  12      230.33      241.73     11.48 o 
   3   0  12      261.76      249.23      8.04 o 
   4   0  12      117.52      122.71      5.26 o 
   5   0  12       43.44       33.59      3.18 o 
   6   0  12      175.29      199.98      7.30 o 
   7   0  12      564.59      587.15     15.29 o 
  -3   1  12       15.16       20.56      2.83 o 
  -2   1  12       12.17       16.50      2.50 o 
  -1   1  12        8.53       15.89      3.45 o 
   0   1  12      516.49      509.98     13.47 o 
   1   1  12       52.26       49.41      3.51 o 
   2   1  12       43.79       32.45      8.42 o 
   3   1  12       51.92       38.10      3.24 o 
   4   1  12      482.33      531.04     13.60 o 
   5   1  12       33.12       32.33      3.04 o 
   6   1  12       98.43       98.00      5.74 o 
   7   1  12      366.40      357.57     10.55 o 
  -4   2  12       87.47       81.48      4.87 o 
  -3   2  12      207.79      211.78      7.78 o 
  -2   2  12       18.14       16.72      2.56 o 
  -1   2  12      302.44      295.33      9.07 o 
   0   2  12      298.06      281.16      8.80 o 
   2   2  12      769.58      736.02     17.46 o 
   3   2  12       14.01       23.08      2.57 o 
   4   2  12      612.58      578.33     14.41 o 
   5   2  12      246.28      253.09      7.98 o 
   6   2  12      111.54      103.76      6.32 o 
   7   2  12       38.57       41.74      5.93 o 
   8   2  12       89.35      100.67      7.46 o 
  -4   3  12       43.79       35.33      6.70 o 
  -3   3  12        5.35        4.09      1.88 o 
  -2   3  12        4.79        8.33      3.64 o 
  -1   3  12        1.38        0.67      1.35 o 
   0   3  12       73.37       57.97      5.74 o 
   1   3  12      127.51      111.06      4.94 o 
   2   3  12      186.98      190.09      6.63 o 
   3   3  12       14.84       14.68      2.15 o 
   4   3  12      745.08      767.45     17.93 o 
   5   3  12        8.53       12.50      2.09 o 
   6   3  12       19.46       18.41      4.69 o 
   7   3  12      148.69      160.58      9.38 o 
   8   3  12      104.17      118.28      8.23 o 
  -4   4  12       31.28       34.25      3.58 o 
  -3   4  12      149.16      158.80      9.00 o 
  -2   4  12      238.97      223.03      7.71 o 
  -1   4  12       86.63       95.41      4.67 o 
   0   4  12      940.47      863.00     28.13 o 
   1   4  12       10.24       11.47      1.96 o 
   2   4  12      217.98      193.55      6.49 o 
   3   4  12      849.97      859.20     19.55 o 
   4   4  12      446.99      417.78     11.09 o 
   5   4  12        2.99       19.52      3.64 o 
   6   4  12        5.60        7.46      2.87 o 
   7   4  12       29.70       23.54      4.21 o 
   8   4  12      575.38      571.12     22.01 o 
  -4   5  12        0.32       -0.29      1.62 o 
  -3   5  12      347.41      365.76     10.96 o 
  -2   5  12       95.92       96.83      4.80 o 
  -1   5  12      194.90      168.52      6.29 o 
   0   5  12      229.82      230.82     10.34 o 
   1   5  12      451.02      445.37     11.57 o 
   2   5  12       65.51       73.40      3.72 o 
   3   5  12      371.10      359.43      9.79 o 
   4   5  12       18.34       20.16      2.34 o 
   5   5  12      672.30      669.49     35.50 o 
   6   5  12      299.52      294.94     13.40 o 
   7   5  12      571.33      585.67     22.01 o 
   8   5  12        5.73       12.82      3.64 o 
  -4   6  12      273.92      294.39      9.68 o 
  -3   6  12      107.60      110.42      5.34 o 
  -2   6  12      292.07      301.87      9.27 o 
  -1   6  12      172.73       98.57      6.32 o 
   0   6  12        0.06        4.21      2.30 o 
   1   6  12        0.84        3.06      1.35 o 
   2   6  12       87.08       91.83      4.19 o 
   3   6  12      358.07      346.84      9.45 o 
   4   6  12      256.11      255.36      7.60 o 
   5   6  12        1.05        8.04      2.68 o 
   6   6  12       24.16       25.84      4.21 o 
   7   6  12        8.30        7.66      3.25 o 
   8   6  12      411.95      445.95     18.76 o 
  -4   7  12       23.98       39.13      6.99 o 
  -3   7  12       31.75       37.63      3.58 o 
  -2   7  12        8.31        6.99      1.88 o 
  -1   7  12     1189.79     1226.96     27.00 o 
   0   7  12      106.27       89.71     13.21 o 
   1   7  12       11.19        7.23      1.69 o 
   2   7  12      187.57      182.91      6.13 o 
   3   7  12      280.24      279.37      8.01 o 
   4   7  12       53.98       57.82      3.21 o 
   5   7  12      288.48      310.06     13.59 o 
   6   7  12      615.77      637.15     23.16 o 
   7   7  12       28.08       31.58      4.78 o 
   8   7  12        5.03        6.70      3.06 o 
  -4   8  12        8.04        4.95      2.09 o 
  -3   8  12       10.88       12.09      3.73 o 
  -2   8  12      120.50       75.22      5.74 o 
  -1   8  12      595.70      602.99     14.95 o 
   0   8  12      384.32      398.13     10.76 o 
   1   8  12      152.52       99.72      6.32 o 
   2   8  12        4.34        8.20      1.55 o 
   3   8  12      246.43      254.82      7.47 o 
   4   8  12       43.49       44.02      4.98 o 
   5   8  12        6.65        6.89      2.68 o 
   6   8  12       53.69       53.97      5.36 o 
   7   8  12       37.92       37.13      5.17 o 
   8   8  12       27.17       19.52      4.21 o 
  -4   9  12      119.22      128.92      5.94 o 
  -3   9  12       81.71       77.10      4.40 o 
  -2   9  12       35.33       40.35      3.43 o 
  -1   9  12      489.54      463.30     12.18 o 
   0   9  12      424.32      422.00     11.16 o 
   1   9  12      193.53      174.74      6.01 o 
   2   9  12      673.11      648.76     15.32 o 
   3   9  12      460.50      150.44      8.04 o 
   4   9  12        2.60        1.91      2.11 o 
   5   9  12      336.22      346.42     14.74 o 
   6   9  12       91.44      104.12      7.46 o 
   7   9  12      144.99      141.25      9.19 o 
  -4  10  12        0.61        1.51      1.82 o 
  -3  10  12       33.91       27.24      4.02 o 
  -2  10  12       11.60        9.01      2.78 o 
  -1  10  12       45.78       40.02      6.70 o 
   0  10  12      272.20      261.69      7.98 o 
   1  10  12       63.78       67.78      2.78 o 
   2  10  12        0.08        3.23      1.09 o 
   3  10  12      270.39      283.08      8.12 o 
   4  10  12      155.64      161.35      9.00 o 
   6  10  12      105.77      106.03      7.66 o 
   7  10  12      168.04      161.35      9.76 o 
  -3  11  12       66.93       78.53      5.93 o 
  -2  11  12      102.66      119.21      5.27 o 
  -1  11  12       90.73       95.99      4.53 o 
   0  11  12        0.02        2.01      1.35 o 
   1  11  12      106.52       94.30      6.60 o 
   2  11  12       12.86       11.57      1.88 o 
   3  11  12      685.39      722.85     16.74 o 
   4  11  12        2.81        0.03      1.44 o 
   5  11  12      126.25      131.49      5.53 o 
   6  11  12       17.74        8.42      2.68 o 
   7  11  12      279.92      270.63     13.40 o 
  -2  12  12        3.16        2.11      1.62 o 
  -1  12  12        0.39        1.64      1.33 o 
   0  12  12      217.06      210.07      6.97 o 
   1  12  12        2.40        4.55      1.21 o 
   2  12  12       47.00       49.73      3.49 o 
   3  12  12      127.32      131.61      5.27 o 
   4  12  12       31.06       25.21      2.77 o 
   5  12  12      288.59      293.69      9.12 o 
   6  12  12      566.91      616.77     15.75 o 
  -2  13  12       17.23       23.92      4.40 o 
  -1  13  12      310.81      352.19     10.14 o 
   0  13  12       27.11       25.94      2.77 o 
   1  13  12       27.42       20.58      2.50 o 
   2  13  12      283.84      292.08      8.72 o 
   3  13  12       38.40       40.67      3.45 o 
   4  13  12       48.79       58.26      3.86 o 
   5  13  12        2.70        4.53      2.09 o 
  -1  14  12      197.54      209.19     10.53 o 
   0  14  12       44.56       59.14      5.55 o 
   1  14  12        0.52        1.24      1.49 o 
   2  14  12       19.27       17.66      2.44 o 
   3  14  12      115.99      141.41      6.70 o 
   4  14  12        4.53        6.67      2.07 o 
   0  15  12      132.05      148.33      8.61 o 
   1  15  12       12.63       16.27      3.64 o 
   2  15  12      135.82      120.20      7.85 o 
   3  15  12        4.17        6.36      2.07 o 
   2  -3  13       43.44       39.92      3.78 o 
   3  -3  13      125.19      146.61      9.76 o 
   0  -2  13      251.44      265.89      9.19 o 
   1  -2  13      113.04      111.13      5.54 o 
   2  -2  13      116.15      109.38      5.39 o 
   3  -2  13       21.89       17.80      2.75 o 
   4  -2  13     1120.38     1110.47     35.41 o 
   5  -2  13      422.24      501.07     20.48 o 
  -1  -1  13      243.29      241.80      8.66 o 
   0  -1  13        1.84        2.68      1.79 o 
   1  -1  13        2.32        4.75      1.93 o 
   2  -1  13      464.66      471.67     13.05 o 
   3  -1  13      438.17      407.10     17.03 o 
   4  -1  13      287.82      282.83      9.18 o 
   5  -1  13       15.85       19.06      2.75 o 
   6  -1  13       56.08       44.06      3.81 o 
  -2   0  13      262.36      284.84      9.68 o 
  -1   0  13       33.56       32.76      4.69 o 
   0   0  13       61.65       79.16      4.60 o 
   1   0  13      519.37      509.72     13.80 o 
   2   0  13       93.56      107.71      5.14 o 
   3   0  13       74.18       70.52      4.25 o 
   4   0  13       17.43       19.79      2.71 o 
   5   0  13       72.71       65.77      4.78 o 
   6   0  13        7.55       12.98      2.56 o 
  -2   1  13        1.20        3.96      1.88 o 
  -1   1  13      245.68       94.17      6.70 o 
   0   1  13        1.98        2.87      1.76 o 
   1   1  13       14.55       19.51      3.83 o 
   2   1  13       34.00        2.30      1.34 o 
   3   1  13        0.10        4.83      1.69 o 
   4   1  13        3.08        5.86      2.97 o 
   5   1  13      835.60      838.60     19.96 o 
   6   1  13      258.82      281.40      9.13 o 
   7   1  13        9.92        9.53      2.29 o 
  -3   2  13       27.31       28.64      3.38 o 
  -2   2  13       48.91       54.71      4.13 o 
  -1   2  13       20.89       20.37      2.77 o 
   0   2  13      153.31       71.58      5.55 o 
   1   2  13      364.35      338.37     10.01 o 
   2   2  13       23.30       18.57      2.57 o 
   3   2  13        8.18       11.80      2.09 o 
   4   2  13      209.24      232.69      7.71 o 
   5   2  13      113.52      118.22      5.27 o 
   6   2  13        0.33        1.63      1.62 o 
   7   2  13      218.02      219.69      7.92 o 
  -3   3  13      173.45      171.59      7.85 o 
  -2   3  13       27.90       41.23      3.72 o 
  -1   3  13      100.67       91.56      5.45 o 
   0   3  13      204.46      208.57      7.37 o 
   1   3  13        2.98        3.83      2.30 o 
   2   3  13        9.34       10.49      1.88 o 
   3   3  13      197.21      190.61      6.77 o 
   4   3  13      173.40      159.65      6.09 o 
   5   3  13      319.39      356.82     10.35 o 
   6   3  13       29.85       34.68      3.24 o 
   7   3  13       33.75       40.38      5.36 o 
  -3   4  13        0.16       -1.16      2.39 o 
  -2   4  13       23.19       17.09      2.56 o 
  -1   4  13      154.13      146.65      9.95 o 
   0   4  13      137.93      137.23      8.04 o 
   1   4  13      650.04      630.48     15.63 o 
   2   4  13       11.16       16.87      2.78 o 
   3   4  13      167.96      197.95      6.83 o 
   4   4  13       88.36      116.89      5.12 o 
   5   4  13        1.59        4.65      1.69 o 
   6   4  13       19.38       21.63      4.02 o 
   7   4  13       89.85       95.51      7.46 o 
  -3   5  13       14.66       19.19      4.11 o 
  -2   5  13      801.90      794.06     26.80 o 
  -1   5  13       80.21       86.10      4.60 o 
   0   5  13       15.51       13.60      2.17 o 
   1   5  13      192.81      201.46      6.90 o 
   2   5  13      289.12      275.22      8.38 o 
   3   5  13       11.11       10.28      2.02 o 
   4   5  13      135.36      148.93      5.66 o 
   5   5  13      172.32      169.77      6.24 o 
   6   5  13      172.20      180.48      9.95 o 
   7   5  13       18.02       17.03      3.83 o 
  -3   6  13      103.57      102.92      5.34 o 
  -2   6  13      199.32      205.45      7.51 o 
  -1   6  13       60.11       58.57      5.36 o 
   0   6  13      125.22      129.58      5.41 o 
   1   6  13        1.44        4.59      1.62 o 
   2   6  13       66.97       65.62      3.65 o 
   3   6  13       43.02       51.27      3.30 o 
   4   6  13      418.64      418.08     12.34 o 
   5   6  13      254.75      276.56     12.82 o 
   6   6  13      574.19      583.37     22.01 o 
   7   6  13      136.71      157.52      9.76 o 
  -3   7  13        0.02        1.60      1.82 o 
  -2   7  13       39.83       43.69      3.78 o 
  -1   7  13      152.41      150.97      6.02 o 
   0   7  13      119.58      121.54      7.27 o 
   1   7  13      927.55      929.61     21.18 o 
   2   7  13      624.62      605.81     19.90 o 
   3   7  13      108.63      100.26      4.50 o 
   4   7  13        2.63        2.41      1.91 o 
   5   7  13        1.42        2.68      2.30 o 
   6   7  13      104.03      100.86      7.46 o 
   7   7  13      504.26      512.17     20.48 o 
  -3   8  13        0.35        0.33      1.69 o 
  -2   8  13      127.51      133.98      8.23 o 
  -1   8  13      258.90      276.89      8.79 o 
   0   8  13        0.52       -1.72      1.72 o 
   1   8  13        0.75        2.30      2.01 o 
   2   8  13        1.94        3.51      1.47 o 
   3   8  13      117.04      110.72      4.68 o 
   4   8  13      318.73      335.51     14.35 o 
   5   8  13      170.57      178.38      9.76 o 
   6   8  13       14.04       12.06      3.25 o 
   7   8  13      100.13      103.93      8.04 o 
  -3   9  13     1140.00     1143.97     26.46 o 
  -2   9  13       14.82       15.24      3.35 o 
  -1   9  13      263.80      269.56     10.34 o 
   0   9  13      149.23      154.15      6.02 o 
   1   9  13      102.76      102.09      4.60 o 
   2   9  13        0.08       -0.11      0.92 o 
   3   9  13        1.46        5.93      2.49 o 
   4   9  13      266.93      272.35     12.44 o 
   5   9  13      472.19      499.92     19.33 o 
   6   9  13       35.02       31.96      4.98 o 
   7   9  13        5.12        4.59      2.68 o 
  -3  10  13        3.96        4.48      1.59 o 
  -2  10  13      338.27      337.50     12.73 o 
  -1  10  13        6.15       13.69      2.30 o 
   0  10  13       66.25       76.30      4.11 o 
   1  10  13        7.53       14.77      4.50 o 
   2  10  13        0.26        2.45      1.42 o 
   3  10  13       53.31       57.04      5.36 o 
   4  10  13      112.84        0.96      0.96 o 
   5  10  13      138.22      145.08      8.80 o 
   6  10  13      404.45      408.63     17.23 o 
   7  10  13        0.03       -1.91      1.91 o 
  -3  11  13      971.64      932.26     22.33 o 
  -2  11  13      292.26      311.57      9.67 o 
  -1  11  13      174.41      185.45      6.83 o 
   0  11  13      584.74      559.29     14.21 o 
   1  11  13      174.93      171.69      6.21 o 
   2  11  13       75.00       57.04      5.17 o 
   3  11  13      177.58      207.28     10.34 o 
   4  11  13        8.59        6.32      2.68 o 
   5  11  13      262.00      243.45     12.06 o 
   6  11  13       46.43       42.11      5.36 o 
  -2  12  13      106.14      105.95      5.21 o 
  -1  12  13      214.20      226.61      7.71 o 
   0  12  13       74.66       82.93      4.33 o 
   1  12  13      712.87      697.91     16.63 o 
   2  12  13       11.65        9.38      2.87 o 
   3  12  13      185.57      172.06      9.38 o 
   4  12  13       51.31       58.38      5.74 o 
   5  12  13        5.78        5.93      2.87 o 
   6  12  13       59.09       69.86      6.51 o 
  -1  13  13      227.71      227.58      7.78 o 
   0  13  13      197.25      181.37      6.63 o 
   1  13  13      392.81      393.70     10.82 o 
   2  13  13       14.23       12.43      2.23 o 
   3  13  13      385.44      423.36     16.84 o 
   4  13  13      159.04      158.86      9.19 o 
   5  13  13       22.91       30.24      4.78 o 
   0  14  13     1009.27      995.82     31.58 o 
   1  14  13       40.71       40.49      3.45 o 
   2  14  13       46.09       51.32      3.65 o 
   3  14  13       52.69       64.88      4.06 o 
   4  14  13       20.65       19.00      2.83 o 
   1  -1  14        2.99        5.52      2.23 o 
   2  -1  14       29.15       35.56      3.65 o 
   3  -1  14       98.39      127.29      6.01 o 
   0   0  14       33.28       37.99      3.79 o 
   1   0  14       20.73       22.36      2.98 o 
   2   0  14      172.41      197.17      7.58 o 
   3   0  14      107.07       52.44      5.93 o 
   4   0  14       93.90      111.60      5.47 o 
   5   0  14       60.85       51.25      4.20 o 
  -1   1  14      108.34      100.03      5.34 o 
   0   1  14        5.20        4.35      2.02 o 
   1   1  14       71.11       81.06      4.73 o 
   2   1  14       50.54       47.08      5.36 o 
   3   1  14       62.98       65.41      6.60 o 
   4   1  14      214.10      235.69      8.25 o 
   5   1  14        9.52        7.61      2.15 o 
   6   1  14      493.62      495.33     13.67 o 
  -1   2  14        7.93       11.10      2.44 o 
   0   2  14       54.19       38.85      5.36 o 
   1   2  14       22.37       27.23      3.10 o 
   2   2  14       79.67       97.61      7.08 o 
   3   2  14      140.93      125.64      5.62 o 
   4   2  14       12.34        9.97      2.23 o 
   5   2  14        8.71       14.21      3.25 o 
   6   2  14       15.50       27.51      3.24 o 
  -2   3  14      120.95      120.85      5.89 o 
  -1   3  14        1.57        4.21      1.89 o 
   0   3  14       22.64       27.17      3.04 o 
   1   3  14        0.58        1.15      1.20 o 
   2   3  14      139.90      144.43      5.95 o 
   3   3  14       62.50       64.20      3.99 o 
   4   3  14        0.04        2.13      1.61 o 
   5   3  14       56.19       53.05      3.92 o 
   6   3  14      396.49      436.44     12.37 o 
  -2   4  14     1036.37     1043.69     24.63 o 
  -1   4  14      104.26       97.60      5.07 o 
   0   4  14       48.84       52.84      8.04 o 
   1   4  14      203.47      210.15     10.34 o 
   2   4  14        0.32        1.90      1.55 o 
   3   4  14       12.36        9.56      2.39 o 
   4   4  14      366.77      348.47     10.21 o 
   5   4  14       91.44      100.93      7.66 o 
   6   4  14       68.03       59.52      5.93 o 
   7   4  14       36.15       40.58      5.74 o 
  -2   5  14      404.16      410.25     12.18 o 
  -1   5  14      139.00      151.23      6.43 o 
   0   5  14       79.38       85.36      4.98 o 
   1   5  14       56.34       61.00      3.92 o 
   2   5  14       44.75       40.12      3.38 o 
   3   5  14        8.93       10.66      2.09 o 
   4   5  14      175.52      167.96      6.40 o 
   5   5  14        0.31        2.32      1.61 o 
   6   5  14      141.79      166.32      9.76 o 
   7   5  14      260.89      297.24     14.35 o 
  -3   6  14      508.12      543.74     15.16 o 
  -2   6  14      181.84      190.51      7.44 o 
  -1   6  14       55.83       48.04      5.55 o 
   0   6  14      379.53      376.53     10.89 o 
   1   6  14        2.80        6.12      1.82 o 
   2   6  14        1.17        2.01      1.49 o 
   3   6  14      100.83      107.27      4.87 o 
   4   6  14      270.02      260.70      8.34 o 
   5   6  14       24.62       19.14      3.83 o 
   6   6  14       39.29       31.77      4.98 o 
   7   6  14       71.42       60.86      6.70 o 
  -3   7  14     1124.12     1136.82     26.66 o 
  -2   7  14        0.37        1.42      1.82 o 
  -1   7  14       99.27      106.59      5.21 o 
   0   7  14      574.60      591.16     15.09 o 
   1   7  14      176.60      194.85      7.02 o 
   2   7  14      611.55      572.86     14.46 o 
   3   7  14      586.10      587.61     15.60 o 
   4   7  14        5.52        5.04      1.61 o 
   5   7  14       10.31       19.14      4.02 o 
   6   7  14      254.47      274.27     13.40 o 
   7   7  14       77.78       81.34      7.08 o 
  -1   8  14      540.97      532.27     14.21 o 
   0   8  14      437.73      436.24     12.04 o 
   1   8  14        5.35        9.91      1.96 o 
   2   8  14      332.54      336.98      9.79 o 
   3   8  14        1.24        4.92      1.61 o 
   4   8  14       69.99       61.63      5.74 o 
   5   8  14       16.22       18.18      3.83 o 
   6   8  14      165.01      157.52      9.57 o 
   7   8  14       25.89       19.14      4.21 o 
  -2   9  14      499.80      507.11     13.94 o 
  -1   9  14       55.28       75.12      4.50 o 
   0   9  14       21.99       20.86      3.64 o 
   1   9  14      729.31      740.12     24.69 o 
   2   9  14        0.16        1.53      1.47 o 
   3   9  14      696.70      747.20     26.03 o 
   4   9  14       22.91       12.82      3.45 o 
   5   9  14        0.22       -1.34      1.91 o 
   6   9  14      122.63      143.16      9.19 o 
  -2  10  14       40.62       56.40      4.19 o 
  -1  10  14        0.19       -1.11      1.42 o 
   0  10  14      148.38      156.94      8.61 o 
   1  10  14        3.56        3.70      1.61 o 
   2  10  14        0.41        1.23      1.42 o 
   3  10  14       53.41        3.83      1.72 o 
   4  10  14        3.82        7.66      2.87 o 
   5  10  14      443.67      486.14     19.33 o 
   6  10  14      124.38      141.82      9.19 o 
  -2  11  14      559.62      585.87     15.50 o 
  -1  11  14        1.67        2.87      1.76 o 
   0  11  14      253.76      257.62     11.68 o 
   1  11  14       79.48       68.61      3.98 o 
   2  11  14       72.43       78.47      6.12 o 
   3  11  14      259.71      254.17     12.25 o 
   4  11  14        5.93        9.76      3.06 o 
   5  11  14       85.55       25.84      4.21 o 
   6  11  14       36.20       48.42      6.12 o 
  -1  12  14      301.07      330.12     10.08 o 
   0  12  14       95.21       92.83      6.70 o 
   1  12  14        5.74        4.47      1.61 o 
   2  12  14        2.81        1.34      2.11 o 
   3  12  14       19.96       17.99      3.83 o 
   4  12  14       72.92       82.68      6.70 o 
   5  12  14        6.07        9.38      3.45 o 
   0  13  14      171.36      161.15      8.80 o 
   1  13  14        1.05        0.77      2.11 o 
   2  13  14      158.86      172.25      9.38 o 
   3  13  14        0.04       -0.96      2.11 o 
   4  13  14      109.37      118.86      8.04 o 
   1  14  14       16.14       13.78      3.25 o 
   2  14  14       11.36        7.08      2.87 o 
   2   1  15        4.45        6.99      2.17 o 
   3   1  15       65.38       77.90      7.08 o 
   0   2  15        0.65        1.86      1.61 o 
   1   2  15      243.46      246.05     14.07 o 
   2   2  15       11.64       13.40      2.42 o 
   3   2  15       63.94       60.20      4.36 o 
   4   2  15       37.26       30.53      3.38 o 
   0   3  15      350.61      342.54     10.83 o 
   1   3  15       67.85       28.13      4.21 o 
   2   3  15       17.50       19.71      3.83 o 
   3   3  15       12.78       10.01      2.23 o 
   4   3  15       60.72       64.98      4.20 o 
   5   3  15      155.70      155.93      6.50 o 
  -1   4  15      161.06      161.81      6.97 o 
   0   4  15       48.83       46.96      8.71 o 
   1   4  15      124.92      140.54      8.71 o 
   2   4  15      627.73      567.03     14.95 o 
   3   4  15      113.78      105.61      5.65 o 
   4   4  15       28.42       20.37      2.77 o 
   5   4  15       53.13       55.35      4.22 o 
  -1   5  15        6.80        7.37      2.30 o 
   0   5  15        5.28        2.46      1.55 o 
   1   5  15       14.76       15.89      3.16 o 
   2   5  15        0.42        1.22      2.58 o 
   3   5  15       69.94       64.44      4.03 o 
   4   5  15       40.52       34.88      3.38 o 
   5   5  15      175.89      196.89      7.33 o 
   6   5  15      199.29      188.52     10.91 o 
  -1   6  15      121.20      106.08     21.24 o 
   0   6  15       39.71       33.18      3.45 o 
   1   6  15       23.17       32.54      4.59 o 
   2   6  15      168.74      181.68      8.33 o 
   3   6  15       32.61       26.03      2.97 o 
   4   6  15      673.37      678.54     16.82 o 
   5   6  15      182.82      188.52     10.72 o 
   6   6  15      364.47      468.72     19.33 o 
  -1   7  15       44.27       40.52      3.79 o 
   0   7  15      125.46      126.08      5.75 o 
   1   7  15      422.70      444.45     12.50 o 
   2   7  15      641.81      653.22     16.43 o 
   3   7  15       12.73       13.56      2.37 o 
   4   7  15        6.79       11.85      2.15 o 
   5   7  15        3.86        5.93      2.87 o 
   6   7  15       92.36       99.91      7.85 o 
  -1   8  15        0.00        3.10      1.88 o 
   0   8  15        4.71        5.25      1.88 o 
   1   8  15       33.48       25.48      3.02 o 
   2   8  15       16.04       15.97      2.48 o 
   3   8  15      243.25      253.22      9.57 o 
   4   8  15       25.43       27.37      4.59 o 
   5   8  15      311.26      327.09     15.12 o 
   6   8  15        2.20       -0.57      2.30 o 
  -1   9  15        6.77        8.89      2.30 o 
   0   9  15       46.14       46.31      3.84 o 
   1   9  15       13.49       13.93      2.42 o 
   2   9  15      390.44      408.87     11.48 o 
   3   9  15       16.75       19.52      4.02 o 
   4   9  15     1101.65     1119.27     37.13 o 
   5   9  15      128.51      121.92      8.61 o 
  -1  10  15       26.95       25.37      3.83 o 
   0  10  15        4.14        1.66      2.01 o 
   1  10  15       77.27       68.91      4.19 o 
   2  10  15        0.45       -0.10      0.87 o 
   3  10  15       11.11       12.63      3.45 o 
   4  10  15        4.46        7.27      3.25 o 
   5  10  15        2.10        0.19      2.49 o 
   0  11  15       25.95       26.38      2.98 o 
   1  11  15       51.37       55.20      3.78 o 
   2  11  15        1.97        2.49      2.49 o 
   3  11  15      475.27      505.66     19.71 o 
   5  11  15       61.71       65.07      6.32 o 
   0  12  15        2.00        0.73      1.55 o 
   1  12  15      252.69      249.20     12.06 o 
   2  12  15       28.95       37.32      5.17 o 
   3  12  15       56.70       49.38      5.93 o 
   4  12  15        3.13        6.89      3.06 o 
   2   4  16       71.50       64.88      6.12 o 
   3   4  16        8.00        7.27      2.30 o 
   1   5  16       84.60       77.17      4.73 o 
   2   5  16        9.32        8.97      3.92 o 
   3   5  16       21.07       21.40      2.97 o 
   4   5  16      267.24      283.82      9.40 o 
   1   6  16        5.57        6.32      2.03 o 
   2   6  16        5.75        6.93      2.09 o 
   3   6  16      371.79      364.22     10.94 o 
   4   6  16      479.21      519.67     15.69 o 
   0   7  16      607.91      646.18     16.91 o 
   1   7  16       18.45       19.71      3.83 o 
   2   7  16      174.09      201.28      7.62 o 
   3   7  16      273.68      287.31     11.20 o 
   4   7  16       26.03       13.59      3.64 o 
   0   8  16       27.67       29.93      3.73 o 
   1   8  16        5.25        5.36      2.68 o 
   2   8  16      222.74      258.06      8.72 o 
   3   8  16       36.37       41.11      3.72 o 
   4   8  16      428.81      484.23     19.71 o 
   1   9  16      192.30      200.99      7.56 o 
   2   9  16       42.07       50.10      4.31 o 
   3   9  16      609.20      637.73     23.73 o 
   4   9  16        7.84        4.98      3.06 o 
   2  10  16        0.02       -0.29      1.49 o 
   3  10  16       99.70      117.13      8.23 o 
   4  10  16      121.14      152.16      9.57 o 
   2  11  16        8.40        8.04      3.06 o 
                                                 
